# Supplementary material for: Surface protein profiling of prostate-derived extracellular vesicles by mass spectrometry and proximity assays
Source: Commun Biol. 2022 Dec 22;5:1402. doi: 10.1038/s42003-022-04349-x (PMC9780212; doi:10.1038/s42003-022-04349-x)
Supplement: Supplementary file 4 — Supplementary Data 1 [file 42003_2022_4349_MOESM4_ESM.xlsx]

## Sheet: Full_List_Uniprot
Entry	Entry name	Status	Protein names	Gene names	Organism	Length	Intramembrane	Transmembrane	Gene ontology (cellular component)	Subcellular location [CC]	Topological domain	Gene ontology (biological process)	Gene ontology (molecular function)	Pathway	Tissue specificity
O43653	PSCA_HUMAN	reviewed	Prostate stem cell antigen	PSCA UNQ206/PRO232	Homo sapiens (Human)	114			anchored component of membrane [GO:0031225]; extracellular exosome [GO:0070062]; extracellular region [GO:0005576]; membrane [GO:0016020]; plasma membrane [GO:0005886]	SUBCELLULAR LOCATION: Cell membrane {ECO:0000269|PubMed:9465086}; Lipid-anchor, GPI-anchor {ECO:0000269|PubMed:9465086}.		negative regulation of ERK1 and ERK2 cascade [GO:0070373]; regulation of neurotransmitter receptor activity [GO:0099601]	acetylcholine receptor binding [GO:0033130]		TISSUE SPECIFICITY: Highly expressed in prostate (basal, secretory and neuroendocrine epithelium cells). Also found in bladder (transitional epithelium), placenta (trophoblasts), stomach (neuroendocrine cells), colon (neuroendocrine cells) and kidney (collecting ducts). Overexpressed in prostate cancers and expression is correlated with tumor stage, grade and androgen-independence. Highly express…
P06702	S10A9_HUMAN	reviewed	Protein S100-A9 (Calgranulin-B) (Calprotectin L1H subunit) (Leukocyte L1 complex heavy chain) (Migration inhibitory factor-related protein 14) (MRP-14) (p14) (S100 calcium-binding protein A9)	S100A9 CAGB CFAG MRP14	Homo sapiens (Human)	114			cell junction [GO:0030054]; collagen-containing extracellular matrix [GO:0062023]; cytoplasm [GO:0005737]; cytoskeleton [GO:0005856]; cytosol [GO:0005829]; extracellular exosome [GO:0070062]; extracellular region [GO:0005576]; extracellular space [GO:0005615]; nucleoplasm [GO:0005654]; nucleus [GO:0005634]; plasma membrane [GO:0005886]; secretory granule lumen [GO:0034774]	SUBCELLULAR LOCATION: Secreted. Cytoplasm. Cytoplasm, cytoskeleton. Cell membrane; Peripheral membrane protein. Note=Predominantly localized in the cytoplasm. Upon elevation of the intracellular calcium level, translocated from the cytoplasm to the cytoskeleton and the cell membrane. Upon neutrophil activation or endothelial adhesion of monocytes, is secreted via a microtubule-mediated, alternati…		activation of cysteine-type endopeptidase activity involved in apoptotic process [GO:0006919]; antimicrobial humoral immune response mediated by antimicrobial peptide [GO:0061844]; antimicrobial humoral response [GO:0019730]; apoptotic process [GO:0006915]; autophagy [GO:0006914]; cell-cell signaling [GO:0007267]; chemokine production [GO:0032602]; cytokine production [GO:0001816]; defense respon…	antioxidant activity [GO:0016209]; arachidonic acid binding [GO:0050544]; calcium ion binding [GO:0005509]; microtubule binding [GO:0008017]; RAGE receptor binding [GO:0050786]; Toll-like receptor 4 binding [GO:0035662]; zinc ion binding [GO:0008270]		TISSUE SPECIFICITY: Calprotectin (S100A8/9) is predominantly expressed in myeloid cells. Except for inflammatory conditions, the expression is restricted to a specific stage of myeloid differentiation since both proteins are expressed in circulating neutrophils and monocytes but are absent in normal tissue macrophages and lymphocytes. Under chronic inflammatory conditions, such as psoriasis and m…
P68431	H31_HUMAN	reviewed	Histone H3.1 (Histone H3/a) (Histone H3/b) (Histone H3/c) (Histone H3/d) (Histone H3/f) (Histone H3/h) (Histone H3/i) (Histone H3/j) (Histone H3/k) (Histone H3/l)	HIST1H3A H3FA; HIST1H3B H3FL; HIST1H3C H3FC; HIST1H3D H3FB; HIST1H3E H3FD; HIST1H3F H3FI; HIST1H3G H3FH; HIST1H3H H3FK; HIST1H3I H3FF; HIST1H3J H3FJ	Homo sapiens (Human)	136			extracellular exosome [GO:0070062]; extracellular region [GO:0005576]; membrane [GO:0016020]; nuclear chromosome [GO:0000228]; nuclear nucleosome [GO:0000788]; nucleoplasm [GO:0005654]; nucleosome [GO:0000786]; nucleus [GO:0005634]; protein-containing complex [GO:0032991]	SUBCELLULAR LOCATION: Nucleus. Chromosome.		blood coagulation [GO:0007596]; cellular protein metabolic process [GO:0044267]; chromatin organization [GO:0006325]; chromatin silencing at rDNA [GO:0000183]; DNA replication-dependent nucleosome assembly [GO:0006335]; interleukin-7-mediated signaling pathway [GO:0038111]; negative regulation of gene expression, epigenetic [GO:0045814]; nucleosome assembly [GO:0006334]; protein heterotetrameriza…	cadherin binding [GO:0045296]; nucleosomal DNA binding [GO:0031492]; protein heterodimerization activity [GO:0046982]
Q9NQ79	CRAC1_HUMAN	reviewed	Cartilage acidic protein 1 (68 kDa chondrocyte-expressed protein) (CEP-68) (ASPIC)	CRTAC1 ASPIC1 CEP68	Homo sapiens (Human)	661			extracellular exosome [GO:0070062]; growth cone [GO:0030426]	SUBCELLULAR LOCATION: Secreted, extracellular space, extracellular matrix {ECO:0000269|PubMed:17074475}.		axonal fasciculation [GO:0007413]; negative regulation of receptor binding [GO:1900121]; olfactory bulb development [GO:0021772]	calcium ion binding [GO:0005509]		TISSUE SPECIFICITY: Expressed in the interterritorial matrix of articular deep zone cartilage (at protein level). Isoform 1 and isoform 2 are expressed in brain. Isoform 1 is detected in lung and chondrocytes. Detected in cartilage, bone, cultured chondrocytes and lung, and at low levels in heart. Not detected in osteoblasts. {ECO:0000269|PubMed:11139377, ECO:0000269|PubMed:17074475}.
O00468	AGRIN_HUMAN	reviewed	Agrin [Cleaved into: Agrin N-terminal 110 kDa subunit; Agrin C-terminal 110 kDa subunit; Agrin C-terminal 90 kDa fragment (C90); Agrin C-terminal 22 kDa fragment (C22)]	AGRN AGRIN	Homo sapiens (Human)	2068			basement membrane [GO:0005604]; cell junction [GO:0030054]; collagen-containing extracellular matrix [GO:0062023]; cytosol [GO:0005829]; extracellular exosome [GO:0070062]; extracellular region [GO:0005576]; Golgi lumen [GO:0005796]; integral component of membrane [GO:0016021]; lysosomal lumen [GO:0043202]; plasma membrane [GO:0005886]; synapse [GO:0045202]	SUBCELLULAR LOCATION: Isoform 1: Secreted, extracellular space, extracellular matrix {ECO:0000269|PubMed:20551380}. Note=Synaptic basal lamina at the neuromuscular junction. {ECO:0000250|UniProtKB:P31696}.; SUBCELLULAR LOCATION: Isoform 2: Cell junction, synapse {ECO:0000250|UniProtKB:A2ASQ1}. Cell membrane {ECO:0000250|UniProtKB:A2ASQ1}; Single-pass type II membrane protein {ECO:0000250|UniProtK…		animal organ morphogenesis [GO:0009887]; axon guidance [GO:0007411]; clustering of voltage-gated sodium channels [GO:0045162]; extracellular matrix organization [GO:0030198]; glycosaminoglycan biosynthetic process [GO:0006024]; glycosaminoglycan catabolic process [GO:0006027]; G protein-coupled acetylcholine receptor signaling pathway [GO:0007213]; neuromuscular junction development [GO:0007528];…	calcium ion binding [GO:0005509]; chondroitin sulfate binding [GO:0035374]; dystroglycan binding [GO:0002162]; extracellular matrix structural constituent [GO:0005201]; heparan sulfate proteoglycan binding [GO:0043395]; laminin binding [GO:0043236]; sialic acid binding [GO:0033691]; structural constituent of cytoskeleton [GO:0005200]		TISSUE SPECIFICITY: Expressed in basement membranes of lung and kidney. Muscle- and neuron-specific isoforms are found. Isoforms (y+) with the 4 AA insert and (z+8) isoforms with the 8 AA insert are all neuron-specific. Isoforms (z+11) are found in both neuronal and non-neuronal tissues. {ECO:0000269|PubMed:16487930, ECO:0000269|PubMed:20551380, ECO:0000269|PubMed:9652404}.
Q14393	GAS6_HUMAN	reviewed	Growth arrest-specific protein 6 (GAS-6) (AXL receptor tyrosine kinase ligand)	GAS6 AXLLG	Homo sapiens (Human)	678			cytoplasm [GO:0005737]; endoplasmic reticulum lumen [GO:0005788]; extracellular exosome [GO:0070062]; extracellular region [GO:0005576]; extracellular space [GO:0005615]; Golgi lumen [GO:0005796]; platelet alpha granule lumen [GO:0031093]	SUBCELLULAR LOCATION: Secreted {ECO:0000269|PubMed:9326369}.		activation of protein kinase B activity [GO:0032148]; animal organ regeneration [GO:0031100]; apoptotic cell clearance [GO:0043277]; B cell chemotaxis [GO:0035754]; calcium ion transmembrane transport [GO:0070588]; cell adhesion [GO:0007155]; cell cycle arrest [GO:0007050]; cell migration [GO:0016477]; cell population proliferation [GO:0008283]; cell-substrate adhesion [GO:0031589]; cellular prot…	calcium ion binding [GO:0005509]; cysteine-type endopeptidase inhibitor activity involved in apoptotic process [GO:0043027]; phosphatidylserine binding [GO:0001786]; protein binding, bridging [GO:0030674]; protein tyrosine kinase activator activity [GO:0030296]; receptor ligand activity [GO:0048018]; receptor tyrosine kinase binding [GO:0030971]; signaling receptor binding [GO:0005102]; voltage-g…	RECEPTOR!!!!!	TISSUE SPECIFICITY: Plasma. Isoform 1 and isoform 2 are widely expressed, isoform 1 being expressed at higher levels than isoform 2 in most tissues. Isoform 2 is the predominant form in spleen. {ECO:0000269|PubMed:8336730, ECO:0000269|PubMed:9326368}.
P80303	NUCB2_HUMAN	reviewed	Nucleobindin-2 (DNA-binding protein NEFA) (Epididymis secretory protein Li 109) (Gastric cancer antigen Zg4) (Prepronesfatin) [Cleaved into: Nesfatin-1]	NUCB2 NEFA	Homo sapiens (Human)	420			cytosol [GO:0005829]; endoplasmic reticulum [GO:0005783]; endoplasmic reticulum-Golgi intermediate compartment [GO:0005793]; extracellular exosome [GO:0070062]; extracellular space [GO:0005615]; Golgi apparatus [GO:0005794]; nuclear outer membrane [GO:0005640]; plasma membrane [GO:0005886]	SUBCELLULAR LOCATION: Golgi apparatus {ECO:0000269|PubMed:11749975}. Membrane {ECO:0000269|PubMed:11749975}; Peripheral membrane protein {ECO:0000269|PubMed:11749975}. Cytoplasm {ECO:0000269|PubMed:11749975}. Secreted {ECO:0000269|PubMed:11749975}. Endoplasmic reticulum {ECO:0000250}. Nucleus envelope {ECO:0000250}. Note=Golgi retention is mediated by its N-terminal region.; SUBCELLULAR LOCATION:…		negative regulation of appetite [GO:0032099]	calcium ion binding [GO:0005509]; DNA binding [GO:0003677]		TISSUE SPECIFICITY: Predominantly expressed in spleen, testis and normal stomach. {ECO:0000269|PubMed:12087473}.
Q02818	NUCB1_HUMAN	reviewed	Nucleobindin-1 (CALNUC)	NUCB1 NUC	Homo sapiens (Human)	461			cis-Golgi network [GO:0005801]; early endosome [GO:0005769]; endoplasmic reticulum-Golgi intermediate compartment [GO:0005793]; endoplasmic reticulum lumen [GO:0005788]; extracellular exosome [GO:0070062]; extracellular space [GO:0005615]; extrinsic component of Golgi membrane [GO:0090498]; Golgi-associated vesicle [GO:0005798]; Golgi cisterna membrane [GO:0032580]; lumenal side of Golgi membrane…	SUBCELLULAR LOCATION: Golgi apparatus, cis-Golgi network membrane {ECO:0000250|UniProtKB:Q63083}; Peripheral membrane protein {ECO:0000250|UniProtKB:Q63083}; Lumenal side {ECO:0000250|UniProtKB:Q63083}. Cytoplasm {ECO:0000250|UniProtKB:Q63083}. Secreted {ECO:0000250|UniProtKB:Q63083}. Note=A small fraction of the protein may be cytoplasmic. {ECO:0000250|UniProtKB:Q63083}.		cellular protein metabolic process [GO:0044267]; post-translational protein modification [GO:0043687]; regulation of protein targeting [GO:1903533]; response to cisplatin [GO:0072718]	calcium ion binding [GO:0005509]; DNA binding [GO:0003677]; G-protein alpha-subunit binding [GO:0001965]		TISSUE SPECIFICITY: Expressed both in fetal and adult heart, lung, liver, kidney and brain, and in adult skeletal muscle, placenta and pancreas.
Q5D862	FILA2_HUMAN	reviewed	Filaggrin-2 (FLG-2) (Intermediate filament-associated and psoriasis-susceptibility protein) (Ifapsoriasin)	FLG2 IFPS	Homo sapiens (Human)	2391			cornified envelope [GO:0001533]; cytoplasm [GO:0005737]; extracellular region [GO:0005576]; keratohyalin granule [GO:0036457]; nucleus [GO:0005634]; tertiary granule lumen [GO:1904724]	SUBCELLULAR LOCATION: Cytoplasm {ECO:0000269|PubMed:19384417}. Cytoplasmic granule {ECO:0000269|PubMed:19384417}. Note=In the stratum corneum of the epidermis, dispersed diffusely throughout the cytoplasm, while in the stratum granulosum, localized within keratohyalin granules (PubMed:19384417) (PubMed:21531719). In granular keratinocytes and in lower corneocytes, colocalizes with calpain-1/CAPN1…		cell adhesion [GO:0007155]; epidermis morphogenesis [GO:0048730]; establishment of skin barrier [GO:0061436]; neutrophil degranulation [GO:0043312]	calcium ion binding [GO:0005509]; structural constituent of epidermis [GO:0030280]; transition metal ion binding [GO:0046914]		TISSUE SPECIFICITY: Expressed in skin, thymus, stomach and placenta, but not detected in heart, brain, liver, lung, bone marrow, small intestine, spleen, prostate, colon, adrenal gland, kidney, pancreas, mammary gland, bladder, thyroid, salivary gland and trachea. Weakly expressed in esophagus, tonsils and testis (at protein level). In the skin, strongly expressed in the upper stratum granulosum …
Q13438	OS9_HUMAN	reviewed	Protein OS-9 (Amplified in osteosarcoma 9)	OS9	Homo sapiens (Human)	667			endoplasmic reticulum [GO:0005783]; endoplasmic reticulum lumen [GO:0005788]; endoplasmic reticulum membrane [GO:0005789]; endoplasmic reticulum quality control compartment [GO:0044322]; Hrd1p ubiquitin ligase complex [GO:0000836]	SUBCELLULAR LOCATION: Endoplasmic reticulum lumen {ECO:0000269|PubMed:18264092, ECO:0000269|PubMed:18417469, ECO:0000269|PubMed:19084021}.		endoplasmic reticulum mannose trimming [GO:1904380]; negative regulation of retrograde protein transport, ER to cytosol [GO:1904153]; protein retention in ER lumen [GO:0006621]; protein targeting [GO:0006605]; protein ubiquitination [GO:0016567]; response to endoplasmic reticulum stress [GO:0034976]; retrograde protein transport, ER to cytosol [GO:0030970]; transmembrane transport [GO:0055085]; u…	carbohydrate binding [GO:0030246]; protease binding [GO:0002020]		TISSUE SPECIFICITY: Ubiquitously expressed. Found as well in all tumor cell lines analyzed, amplified in sarcomas. Highly expressed in osteosarcoma SJSA-1 and rhabdomyosarcoma Rh30 cell lines. Isoform 2 is the major isoform detected in all cell types examined.
P04264	K2C1_HUMAN	reviewed	Keratin, type II cytoskeletal 1 (67 kDa cytokeratin) (Cytokeratin-1) (CK-1) (Hair alpha protein) (Keratin-1) (K1) (Type-II keratin Kb1)	KRT1 KRTA	Homo sapiens (Human)	644			blood microparticle [GO:0072562]; collagen-containing extracellular matrix [GO:0062023]; cornified envelope [GO:0001533]; cytoskeleton [GO:0005856]; cytosol [GO:0005829]; extracellular exosome [GO:0070062]; extracellular region [GO:0005576]; extracellular space [GO:0005615]; ficolin-1-rich granule lumen [GO:1904813]; keratin filament [GO:0045095]; membrane [GO:0016020]; nucleus [GO:0005634]	SUBCELLULAR LOCATION: Cell membrane {ECO:0000269|PubMed:17956333}. Note=Located on plasma membrane of neuroblastoma NMB7 cells.		complement activation, lectin pathway [GO:0001867]; cornification [GO:0070268]; establishment of skin barrier [GO:0061436]; fibrinolysis [GO:0042730]; keratinization [GO:0031424]; negative regulation of inflammatory response [GO:0050728]; neutrophil degranulation [GO:0043312]; peptide cross-linking [GO:0018149]; protein heterotetramerization [GO:0051290]; regulation of angiogenesis [GO:0045765]; …	carbohydrate binding [GO:0030246]; protein heterodimerization activity [GO:0046982]; signaling receptor activity [GO:0038023]; structural constituent of epidermis [GO:0030280]		TISSUE SPECIFICITY: The source of this protein is neonatal foreskin. The 67-kDa type II keratins are expressed in terminally differentiating epidermis.
Q13217	DNJC3_HUMAN	reviewed	DnaJ homolog subfamily C member 3 (Endoplasmic reticulum DNA J domain-containing protein 6) (ER-resident protein ERdj6) (ERdj6) (Interferon-induced, double-stranded RNA-activated protein kinase inhibitor) (Protein kinase inhibitor of 58 kDa) (Protein kinase inhibitor p58)	DNAJC3 P58IPK PRKRI	Homo sapiens (Human)	504			azurophil granule lumen [GO:0035578]; cytoplasm [GO:0005737]; cytosol [GO:0005829]; endoplasmic reticulum [GO:0005783]; endoplasmic reticulum lumen [GO:0005788]; extracellular exosome [GO:0070062]; extracellular region [GO:0005576]; extracellular vesicle [GO:1903561]; membrane [GO:0016020]; smooth endoplasmic reticulum [GO:0005790]	SUBCELLULAR LOCATION: Endoplasmic reticulum {ECO:0000250}.		cellular protein metabolic process [GO:0044267]; cellular response to cold [GO:0070417]; defense response to virus [GO:0051607]; IRE1-mediated unfolded protein response [GO:0036498]; negative regulation of apoptotic process [GO:0043066]; negative regulation of endoplasmic reticulum stress-induced eIF2 alpha phosphorylation [GO:1903912]; neutrophil degranulation [GO:0043312]; positive regulation o…	chaperone binding [GO:0051087]; misfolded protein binding [GO:0051787]; protein kinase binding [GO:0019901]; protein kinase inhibitor activity [GO:0004860]; unfolded protein binding [GO:0051082]		TISSUE SPECIFICITY: Widely expressed with high level in the pancreas and testis. Also expressed in cell lines with different levels. {ECO:0000269|PubMed:8666242}.
Q9BXJ1	C1QT1_HUMAN	reviewed	Complement C1q tumor necrosis factor-related protein 1 (G protein-coupled receptor-interacting protein) (GIP)	C1QTNF1 CTRP1 UNQ310/PRO353	Homo sapiens (Human)	281			collagen trimer [GO:0005581]; extracellular space [GO:0005615]; integral component of plasma membrane [GO:0005887]	SUBCELLULAR LOCATION: Secreted {ECO:0000305}.		negative regulation of platelet activation [GO:0010544]; negative regulation of platelet aggregation [GO:0090331]; positive regulation of aldosterone secretion [GO:2000860]; positive regulation of cytosolic calcium ion concentration [GO:0007204]; positive regulation of gene expression [GO:0010628]; positive regulation of MAPK cascade [GO:0043410]; positive regulation of protein kinase B signaling…	collagen binding [GO:0005518]	RECEPTOR!!!!!
P31944	CASPE_HUMAN	reviewed	Caspase-14 (CASP-14) (EC 3.4.22.-) [Cleaved into: Caspase-14 subunit p17, mature form; Caspase-14 subunit p10, mature form; Caspase-14 subunit p20, intermediate form; Caspase-14 subunit p8, intermediate form]	CASP14	Homo sapiens (Human)	242			cytoplasm [GO:0005737]; cytosol [GO:0005829]; keratin filament [GO:0045095]; mitochondrion [GO:0005739]; nucleus [GO:0005634]	SUBCELLULAR LOCATION: Cytoplasm {ECO:0000269|PubMed:11175259, ECO:0000269|PubMed:12200134, ECO:0000269|PubMed:22825846}. Nucleus {ECO:0000269|PubMed:11175259}.		apoptotic process [GO:0006915]; cornification [GO:0070268]; epidermis development [GO:0008544]; intrinsic apoptotic signaling pathway in response to DNA damage [GO:0008630]; keratinization [GO:0031424]	cysteine-type endopeptidase activity [GO:0004197]; cysteine-type endopeptidase activity involved in apoptotic process [GO:0097153]		TISSUE SPECIFICITY: Expressed in keratinocytes of adult skin suprabasal layers (from spinous layers to the stratum granulosum and stratum corneum) (at protein level). Expressed in keratinocytes of hair shaft and sebaceous glands (at protein level). In psoriatic skin only expressed at very low levels (PubMed:11175259). The p17/10 mature form is expressed in epidermis stratum corneum, the p20/p8 in…
P35908	K22E_HUMAN	reviewed	Keratin, type II cytoskeletal 2 epidermal (Cytokeratin-2e) (CK-2e) (Epithelial keratin-2e) (Keratin-2 epidermis) (Keratin-2e) (K2e) (Type-II keratin Kb2)	KRT2 KRT2A KRT2E	Homo sapiens (Human)	639			cornified envelope [GO:0001533]; cytosol [GO:0005829]; extracellular exosome [GO:0070062]; extracellular space [GO:0005615]; intermediate filament [GO:0005882]; keratin filament [GO:0045095]; membrane [GO:0016020]; nucleus [GO:0005634]			cornification [GO:0070268]; epidermis development [GO:0008544]; intermediate filament organization [GO:0045109]; keratinization [GO:0031424]; keratinocyte activation [GO:0032980]; keratinocyte development [GO:0003334]; keratinocyte migration [GO:0051546]; keratinocyte proliferation [GO:0043616]; peptide cross-linking [GO:0018149]; positive regulation of epidermis development [GO:0045684]	cytoskeletal protein binding [GO:0008092]; structural constituent of cytoskeleton [GO:0005200]; structural constituent of epidermis [GO:0030280]		TISSUE SPECIFICITY: Expressed in the upper spinous and granular suprabasal layers of normal adult epidermal tissues from most body sites including thigh, breast nipple, foot sole, penile shaft and axilla. Not present in foreskin, squamous metaplasias and carcinomas. Expression in hypertrophic and keloid scars begins in the deepest suprabasal layer. Weakly expressed in normal gingiva and tongue, h…
P68363	TBA1B_HUMAN	reviewed	Tubulin alpha-1B chain (Alpha-tubulin ubiquitous) (Tubulin K-alpha-1) (Tubulin alpha-ubiquitous chain) [Cleaved into: Detyrosinated tubulin alpha-1B chain]	TUBA1B	Homo sapiens (Human)	451			cytoplasm [GO:0005737]; cytoplasmic microtubule [GO:0005881]; membrane raft [GO:0045121]; microtubule [GO:0005874]; microtubule cytoskeleton [GO:0015630]	SUBCELLULAR LOCATION: Cytoplasm, cytoskeleton.		cell division [GO:0051301]; cellular response to interleukin-4 [GO:0071353]; cytoskeleton-dependent intracellular transport [GO:0030705]; microtubule-based process [GO:0007017]; microtubule cytoskeleton organization [GO:0000226]; mitotic cell cycle [GO:0000278]	double-stranded RNA binding [GO:0003725]; GTPase activity [GO:0003924]; GTP binding [GO:0005525]; structural constituent of cytoskeleton [GO:0005200]; structural molecule activity [GO:0005198]; ubiquitin protein ligase binding [GO:0031625]
P41222	PTGDS_HUMAN	reviewed	Prostaglandin-H2 D-isomerase (EC 5.3.99.2) (Beta-trace protein) (Cerebrin-28) (Glutathione-independent PGD synthase) (Lipocalin-type prostaglandin-D synthase) (Prostaglandin-D2 synthase) (PGD2 synthase) (PGDS) (PGDS2)	PTGDS PDS	Homo sapiens (Human)	190			endoplasmic reticulum membrane [GO:0005789]; extracellular exosome [GO:0070062]; extracellular region [GO:0005576]; extracellular space [GO:0005615]; Golgi apparatus [GO:0005794]; nuclear membrane [GO:0031965]; perinuclear region of cytoplasm [GO:0048471]; rough endoplasmic reticulum [GO:0005791]	SUBCELLULAR LOCATION: Rough endoplasmic reticulum {ECO:0000269|PubMed:9065498}. Nucleus membrane {ECO:0000269|PubMed:9065498}. Golgi apparatus {ECO:0000269|PubMed:9065498}. Cytoplasm, perinuclear region {ECO:0000269|PubMed:9065498}. Secreted {ECO:0000269|PubMed:9065498}. Note=Detected on rough endoplasmic reticulum of arachnoid and menigioma cells. Localized to the nuclear envelope, Golgi apparat…		cyclooxygenase pathway [GO:0019371]; prostaglandin biosynthetic process [GO:0001516]; regulation of circadian sleep/wake cycle, sleep [GO:0045187]	fatty acid binding [GO:0005504]; prostaglandin-D synthase activity [GO:0004667]; retinoid binding [GO:0005501]		TISSUE SPECIFICITY: Abundant in the brain and CNS, where it is expressed in tissues of the blood-brain barrier and secreted into the cerebro-spinal fluid. Abundantly expressed in the heart. In the male reproductive system, it is expressed in the testis, epididymis and prostate, and is secreted into the seminal fluid. Expressed in the eye and secreted into the aqueous humor. Lower levels detected …
P49447	CY561_HUMAN	reviewed	Cytochrome b561 (Cytochrome b-561)	CYB561	Homo sapiens (Human)	251		TRANSMEM 17 37 Helical. {ECO:0000255}.; TRANSMEM 52 72 Helical. {ECO:0000255}.; TRANSMEM 86 106 Helical. {ECO:0000255}.; TRANSMEM 125 145 Helical. {ECO:0000255}.; TRANSMEM 159 179 Helical. {ECO:0000255}.; TRANSMEM 199 219 Helical. {ECO:0000255}.	integral component of membrane [GO:0016021]; lysosomal membrane [GO:0005765]	SUBCELLULAR LOCATION: Membrane; Multi-pass membrane protein.	TOPO_DOM 1 16 Cytoplasmic. {ECO:0000255}.; TOPO_DOM 220 251 Cytoplasmic. {ECO:0000255}.	electron transport chain [GO:0022900]	ferric-chelate reductase activity [GO:0000293]; metal ion binding [GO:0046872]; oxidoreductase activity [GO:0016491]
Q5U7I5	TTHY_PANTR	reviewed	Transthyretin (Prealbumin)	TTR	Pan troglodytes (Chimpanzee)	147			extracellular space [GO:0005615]	SUBCELLULAR LOCATION: Secreted {ECO:0000250}.		purine nucleobase metabolic process [GO:0006144]; retinol metabolic process [GO:0042572]; thyroid hormone transport [GO:0070327]	hormone activity [GO:0005179]; thyroid hormone binding [GO:0070324]		TISSUE SPECIFICITY: Detected in brain.
P01009	A1AT_HUMAN	reviewed	Alpha-1-antitrypsin (Alpha-1 protease inhibitor) (Alpha-1-antiproteinase) (Serpin A1) [Cleaved into: Short peptide from AAT (SPAAT)]	SERPINA1 AAT PI PRO0684 PRO2209	Homo sapiens (Human)	418			collagen-containing extracellular matrix [GO:0062023]; COPII-coated ER to Golgi transport vesicle [GO:0030134]; endoplasmic reticulum [GO:0005783]; endoplasmic reticulum-Golgi intermediate compartment membrane [GO:0033116]; endoplasmic reticulum lumen [GO:0005788]; extracellular exosome [GO:0070062]; extracellular region [GO:0005576]; extracellular space [GO:0005615]; ficolin-1-rich granule lumen…	SUBCELLULAR LOCATION: Secreted. Endoplasmic reticulum. Note=The S and Z allele are not secreted effectively and accumulate intracellularly in the endoplasmic reticulum.; SUBCELLULAR LOCATION: Short peptide from AAT: Secreted, extracellular space, extracellular matrix.		acute-phase response [GO:0006953]; blood coagulation [GO:0007596]; cellular protein metabolic process [GO:0044267]; COPII vesicle coating [GO:0048208]; endoplasmic reticulum to Golgi vesicle-mediated transport [GO:0006888]; negative regulation of endopeptidase activity [GO:0010951]; neutrophil degranulation [GO:0043312]; platelet degranulation [GO:0002576]; post-translational protein modification…	identical protein binding [GO:0042802]; protease binding [GO:0002020]; serine-type endopeptidase inhibitor activity [GO:0004867]		TISSUE SPECIFICITY: Ubiquitous. Expressed in leukocytes and plasma. {ECO:0000269|PubMed:23826168}.
P62714	PP2AB_HUMAN	reviewed	Serine/threonine-protein phosphatase 2A catalytic subunit beta isoform (PP2A-beta) (EC 3.1.3.16)	PPP2CB	Homo sapiens (Human)	309			chromosome, centromeric region [GO:0000775]; cytosol [GO:0005829]; nucleus [GO:0005634]; protein phosphatase type 2A complex [GO:0000159]; spindle pole [GO:0000922]	SUBCELLULAR LOCATION: Cytoplasm {ECO:0000269|PubMed:16541025}. Nucleus {ECO:0000269|PubMed:16541025}. Chromosome, centromere {ECO:0000269|PubMed:16541025}. Cytoplasm, cytoskeleton, spindle pole {ECO:0000269|PubMed:16541025}. Note=In prometaphase cells, but not in anaphase cells, localizes at centromeres. During mitosis, also found at spindle poles.		apoptotic mitochondrial changes [GO:0008637]; negative regulation of Ras protein signal transduction [GO:0046580]; peptidyl-serine dephosphorylation [GO:0070262]; peptidyl-threonine dephosphorylation [GO:0035970]; positive regulation of microtubule binding [GO:1904528]; proteasome-mediated ubiquitin-dependent protein catabolic process [GO:0043161]; protein dephosphorylation [GO:0006470]; regulati…	metal ion binding [GO:0046872]; protein C-terminus binding [GO:0008022]; protein serine/threonine phosphatase activity [GO:0004722]; tau protein binding [GO:0048156]
P07477	TRY1_HUMAN	reviewed	Trypsin-1 (EC 3.4.21.4) (Beta-trypsin) (Cationic trypsinogen) (Serine protease 1) (Trypsin I) [Cleaved into: Alpha-trypsin chain 1; Alpha-trypsin chain 2]	PRSS1 TRP1 TRY1 TRYP1	Homo sapiens (Human)	247			blood microparticle [GO:0072562]; collagen-containing extracellular matrix [GO:0062023]; extracellular region [GO:0005576]; extracellular space [GO:0005615]	SUBCELLULAR LOCATION: Secreted, extracellular space.		cobalamin metabolic process [GO:0009235]; digestion [GO:0007586]; extracellular matrix disassembly [GO:0022617]; proteolysis [GO:0006508]	metal ion binding [GO:0046872]; serine-type endopeptidase activity [GO:0004252]
P81605	DCD_HUMAN	reviewed	Dermcidin (EC 3.4.-.-) (Preproteolysin) [Cleaved into: Survival-promoting peptide; DCD-1]	DCD AIDD DSEP	Homo sapiens (Human)	110			extracellular exosome [GO:0070062]; extracellular region [GO:0005576]; extracellular space [GO:0005615]	SUBCELLULAR LOCATION: Secreted.		antimicrobial humoral immune response mediated by antimicrobial peptide [GO:0061844]; antimicrobial humoral response [GO:0019730]; defense response to bacterium [GO:0042742]; defense response to fungus [GO:0050832]; defense response to Gram-negative bacterium [GO:0050829]; defense response to Gram-positive bacterium [GO:0050830]; killing of cells of other organism [GO:0031640]	peptidase activity [GO:0008233]; RNA binding [GO:0003723]		TISSUE SPECIFICITY: Specifically and constitutively expressed in eccrine sweat gland cells. Secreted into the sweat at a concentration of 1-10 micrograms/ml.
Q02383	SEMG2_HUMAN	reviewed	Semenogelin-2 (Semenogelin II) (SGII)	SEMG2	Homo sapiens (Human)	582			extracellular exosome [GO:0070062]; extracellular space [GO:0005615]; nucleus [GO:0005634]	SUBCELLULAR LOCATION: Secreted.		antibacterial humoral response [GO:0019731]; coagulation [GO:0050817]; negative regulation of flagellated sperm motility [GO:1901318]; positive regulation of serine-type endopeptidase activity [GO:1900005]; protein heterooligomerization [GO:0051291]; sperm capacitation [GO:0048240]	protease binding [GO:0002020]; zinc ion binding [GO:0008270]		TISSUE SPECIFICITY: Seminal vesicles, and to a much lesser extent, epididymis.
P13645	K1C10_HUMAN	reviewed	Keratin, type I cytoskeletal 10 (Cytokeratin-10) (CK-10) (Keratin-10) (K10)	KRT10 KPP	Homo sapiens (Human)	584			cell surface [GO:0009986]; cornified envelope [GO:0001533]; cytoplasm [GO:0005737]; cytosol [GO:0005829]; extracellular exosome [GO:0070062]; extracellular space [GO:0005615]; intermediate filament [GO:0005882]; membrane [GO:0016020]; nucleus [GO:0005634]	SUBCELLULAR LOCATION: Secreted, extracellular space {ECO:0000269|PubMed:12427098}. Cell surface {ECO:0000269|PubMed:19627498}. Note=Localized on the surface of desquamated nasal epithelial cells (PubMed:12427098). Localized on the surface of lung cell lines (PubMed:19627498). {ECO:0000269|PubMed:12427098, ECO:0000269|PubMed:19627498}.		cornification [GO:0070268]; keratinization [GO:0031424]; keratinocyte differentiation [GO:0030216]; peptide cross-linking [GO:0018149]; positive regulation of epidermis development [GO:0045684]; protein heterotetramerization [GO:0051290]	protein heterodimerization activity [GO:0046982]; structural constituent of epidermis [GO:0030280]		TISSUE SPECIFICITY: Seen in all suprabasal cell layers including stratum corneum. Expressed on the surface of lung cell lines (PubMed:19627498). {ECO:0000269|PubMed:19627498}.
Q5JQC9	AKAP4_HUMAN	reviewed	A-kinase anchor protein 4 (AKAP-4) (A-kinase anchor protein 82 kDa) (AKAP 82) (hAKAP82) (Major sperm fibrous sheath protein) (HI) (Protein kinase A-anchoring protein 4) (PRKA4)	AKAP4 AKAP82	Homo sapiens (Human)	854			cAMP-dependent protein kinase complex [GO:0005952]; cytoplasm [GO:0005737]; cytoskeleton [GO:0005856]; motile cilium [GO:0031514]; nucleus [GO:0005634]; perinuclear region of cytoplasm [GO:0048471]; sperm fibrous sheath [GO:0035686]; sperm principal piece [GO:0097228]; Z disc [GO:0030018]	SUBCELLULAR LOCATION: Cell projection, cilium, flagellum {ECO:0000269|PubMed:9822690}. Note=Localizes to the principle piece of the sperm flagellum.		establishment of protein localization [GO:0045184]; flagellated sperm motility [GO:0030317]; motile cilium assembly [GO:0044458]; protein localization [GO:0008104]; signal transduction [GO:0007165]; single fertilization [GO:0007338]; transmembrane receptor protein serine/threonine kinase signaling pathway [GO:0007178]	protein kinase A binding [GO:0051018]		TISSUE SPECIFICITY: Testis specific; only expressed in round spermatids. {ECO:0000269|PubMed:9514854}.
P35527	K1C9_HUMAN	reviewed	Keratin, type I cytoskeletal 9 (Cytokeratin-9) (CK-9) (Keratin-9) (K9)	KRT9	Homo sapiens (Human)	623			cytosol [GO:0005829]; extracellular exosome [GO:0070062]; extracellular space [GO:0005615]; intermediate filament [GO:0005882]; membrane [GO:0016020]; nucleus [GO:0005634]			cornification [GO:0070268]; epidermis development [GO:0008544]; intermediate filament organization [GO:0045109]; keratinization [GO:0031424]; skin development [GO:0043588]; spermatogenesis [GO:0007283]	structural constituent of cytoskeleton [GO:0005200]		TISSUE SPECIFICITY: Expressed in the terminally differentiated epidermis of palms and soles. {ECO:0000269|PubMed:7507869}.
P04279	SEMG1_HUMAN	reviewed	Semenogelin-1 (Cancer/testis antigen 103) (Semenogelin I) (SGI) [Cleaved into: Alpha-inhibin-92; Alpha-inhibin-31; Seminal basic protein]	SEMG1 SEMG	Homo sapiens (Human)	462			extracellular exosome [GO:0070062]; extracellular region [GO:0005576]; extracellular space [GO:0005615]; nucleus [GO:0005634]; protein-containing complex [GO:0032991]	SUBCELLULAR LOCATION: Secreted.		antibacterial humoral response [GO:0019731]; antimicrobial humoral immune response mediated by antimicrobial peptide [GO:0061844]; antimicrobial humoral response [GO:0019730]; cellular protein metabolic process [GO:0044267]; coagulation [GO:0050817]; insemination [GO:0007320]; killing of cells of other organism [GO:0031640]; negative regulation of calcium ion import [GO:0090281]; negative regulat…	zinc ion binding [GO:0008270]		TISSUE SPECIFICITY: Seminal vesicle.
C9J7I0	UMAD1_HUMAN	reviewed	UBAP1-MVB12-associated (UMA)-domain containing protein 1 (RPA3 antisense RNA 1) (RPA3 opposite strand)	UMAD1 RPA3-AS1 RPA3OS	Homo sapiens (Human)	137
Q8WUY3	PRUN2_HUMAN	reviewed	Protein prune homolog 2 (BNIP2 motif-containing molecule at the C-terminal region 1)	PRUNE2 BMCC1 BNIPXL C9orf65 KIAA0367	Homo sapiens (Human)	3088			cytoplasm [GO:0005737]	SUBCELLULAR LOCATION: Cytoplasm {ECO:0000269|PubMed:16288218}.		apoptotic process [GO:0006915]; polyphosphate catabolic process [GO:0006798]	exopolyphosphatase activity [GO:0004309]; metal ion binding [GO:0046872]		TISSUE SPECIFICITY: A high level of expression seen in the nervous system (brain, cerebellum and spinal cord) as well as adrenal gland. Expressed at high levels in noneuroblastoma, rhabdomyosarcoma, melanoma and some osteosarcoma cell lines, whereas at only low levels in cancer cell lines of liver, breast, thyroid and colon. Expression is significantly higher in favorable tumors than aggressive o…
P55809	SCOT1_HUMAN	reviewed	Succinyl-CoA:3-ketoacid coenzyme A transferase 1, mitochondrial (EC 2.8.3.5) (3-oxoacid CoA-transferase 1) (Somatic-type succinyl-CoA:3-oxoacid CoA-transferase) (SCOT-s)	OXCT1 OXCT SCOT	Homo sapiens (Human)	520			mitochondrial matrix [GO:0005759]; mitochondrion [GO:0005739]; nucleoplasm [GO:0005654]	SUBCELLULAR LOCATION: Mitochondrion matrix.		adipose tissue development [GO:0060612]; brain development [GO:0007420]; cellular ketone body metabolic process [GO:0046950]; heart development [GO:0007507]; ketone body catabolic process [GO:0046952]; ketone catabolic process [GO:0042182]; positive regulation of insulin secretion involved in cellular response to glucose stimulus [GO:0035774]; response to activity [GO:0014823]; response to ethano…	3-oxoacid CoA-transferase activity [GO:0008260]; protein homodimerization activity [GO:0042803]	PATHWAY: Ketone metabolism; succinyl-CoA degradation; acetoacetyl-CoA from succinyl-CoA: step 1/1.	TISSUE SPECIFICITY: Abundant in heart, followed in order by kidney, brain, and muscle, whereas in liver it is undetectable; also detectable in leukocytes and fibroblasts.
P49419	AL7A1_HUMAN	reviewed	Alpha-aminoadipic semialdehyde dehydrogenase (Alpha-AASA dehydrogenase) (EC 1.2.1.31) (Aldehyde dehydrogenase family 7 member A1) (EC 1.2.1.3) (Antiquitin-1) (Betaine aldehyde dehydrogenase) (EC 1.2.1.8) (Delta1-piperideine-6-carboxylate dehydrogenase) (P6c dehydrogenase)	ALDH7A1 ATQ1	Homo sapiens (Human)	539			cytosol [GO:0005829]; extracellular exosome [GO:0070062]; mitochondrial matrix [GO:0005759]; mitochondrion [GO:0005739]; nucleus [GO:0005634]	SUBCELLULAR LOCATION: Cytoplasm, cytosol {ECO:0000269|PubMed:20207735}. Nucleus {ECO:0000269|PubMed:20207735}.; SUBCELLULAR LOCATION: Isoform 1: Mitochondrion {ECO:0000269|PubMed:20207735}.		cellular aldehyde metabolic process [GO:0006081]; choline catabolic process [GO:0042426]; glycine betaine biosynthetic process from choline [GO:0019285]; lysine catabolic process [GO:0006554]; sensory perception of sound [GO:0007605]	aldehyde dehydrogenase (NAD) activity [GO:0004029]; betaine-aldehyde dehydrogenase activity [GO:0008802]; glyceraldehyde-3-phosphate dehydrogenase (NAD+) (non-phosphorylating) activity [GO:0043878]; L-aminoadipate-semialdehyde dehydrogenase activity [GO:0004043]	PATHWAY: Amine and polyamine biosynthesis; betaine biosynthesis via choline pathway; betaine from betaine aldehyde: step 1/1.	TISSUE SPECIFICITY: Abundant in hepatoma cells and fetal cochlea, ovary, eye, heart, adrenal gland, liver and kidney. Low levels present in adult peripheral blood leukocytes and fetal brain, thymus, spleen, skeletal muscle, lung and tongue. {ECO:0000269|PubMed:8088832, ECO:0000269|PubMed:9417906}.
P38117	ETFB_HUMAN	reviewed	Electron transfer flavoprotein subunit beta (Beta-ETF)	ETFB FP585	Homo sapiens (Human)	255			mitochondrial matrix [GO:0005759]; mitochondrion [GO:0005739]	SUBCELLULAR LOCATION: Mitochondrion matrix {ECO:0000305|PubMed:25023281, ECO:0000305|PubMed:8504797}.		fatty acid beta-oxidation using acyl-CoA dehydrogenase [GO:0033539]; respiratory electron transport chain [GO:0022904]	electron transfer activity [GO:0009055]		TISSUE SPECIFICITY: Abundant in liver, heart and skeletal muscle. A weak expression is seen in the brain, placenta, lung, kidney and pancreas. {ECO:0000269|PubMed:8504797}.
P27348	1433T_HUMAN	reviewed	14-3-3 protein theta (14-3-3 protein T-cell) (14-3-3 protein tau) (Protein HS1)	YWHAQ	Homo sapiens (Human)	245			cytoplasm [GO:0005737]; cytosol [GO:0005829]; extracellular exosome [GO:0070062]; focal adhesion [GO:0005925]; membrane [GO:0016020]; mitochondrion [GO:0005739]; protein-containing complex [GO:0032991]; synapse [GO:0045202]	SUBCELLULAR LOCATION: Cytoplasm. Note=In neurons, axonally transported to the nerve terminals.		membrane organization [GO:0061024]; negative regulation of ion transmembrane transport [GO:0034766]; negative regulation of transcription, DNA-templated [GO:0045892]; positive regulation of protein insertion into mitochondrial membrane involved in apoptotic signaling pathway [GO:1900740]; protein targeting [GO:0006605]; small GTPase mediated signal transduction [GO:0007264]; substantia nigra deve…	14-3-3 protein binding [GO:0071889]; identical protein binding [GO:0042802]; ion channel binding [GO:0044325]; protein C-terminus binding [GO:0008022]; protein domain specific binding [GO:0019904]; protein N-terminus binding [GO:0047485]		TISSUE SPECIFICITY: Abundantly expressed in brain, heart and pancreas, and at lower levels in kidney and placenta. Up-regulated in the lumbar spinal cord from patients with sporadic amyotrophic lateral sclerosis (ALS) compared with controls, with highest levels of expression in individuals with predominant lower motor neuron involvement. {ECO:0000269|PubMed:11080204}.
Q7L9L4	MOB1B_HUMAN	reviewed	MOB kinase activator 1B (Mob1 homolog 1A) (Mob1A) (Mob1B) (Mps one binder kinase activator-like 1A)	MOB1B MOB4A MOBKL1A	Homo sapiens (Human)	216			cytoplasm [GO:0005737]; cytosol [GO:0005829]; extracellular exosome [GO:0070062]; nucleolus [GO:0005730]; nucleus [GO:0005634]	SUBCELLULAR LOCATION: Cytoplasm {ECO:0000269|PubMed:15067004}. Nucleus {ECO:0000269|PubMed:15067004}.		hippo signaling [GO:0035329]; regulation of protein autophosphorylation [GO:0031952]	kinase activator activity [GO:0019209]; kinase binding [GO:0019900]; metal ion binding [GO:0046872]		TISSUE SPECIFICITY: Adrenal gland, bone marrow, brain, lung, placenta, prostate, salivary gland, skeletal muscle, testis, thymus, thyroid gland, uterus, colon with mucosa, fetal brain and fetal liver. {ECO:0000269|PubMed:19739119}.
Q9BRT3	MIEN1_HUMAN	reviewed	Migration and invasion enhancer 1 (HBV X-transactivated gene 4 protein) (HBV XAg-transactivated protein 4) (Protein C35)	MIEN1 C17orf37 RDX12 XTP4	Homo sapiens (Human)	115			cytosol [GO:0005829]; intrinsic component of the cytoplasmic side of the plasma membrane [GO:0031235]	SUBCELLULAR LOCATION: Cytoplasm, cytosol. Cell membrane; Lipid-anchor; Cytoplasmic side. Note=Concentrates at the leading edge of migrating cells. Localizes outside membrane raft regions.		apoptotic process [GO:0006915]; negative regulation of apoptotic process [GO:0043066]; positive regulation of cell migration [GO:0030335]; positive regulation of filopodium assembly [GO:0051491]; response to selenium ion [GO:0010269]			TISSUE SPECIFICITY: Among normal tissues, present only in Leydig cells. Strongly up-regulated in breast cancers and in brain cancer distant metastasis (at protein level). Up-regulated in prostate cancer cells and in the higher grades of prostate adenocarcinoma (at protein level). {ECO:0000269|PubMed:17121940, ECO:0000269|PubMed:19503095}.
Q86SZ2	TPC6B_HUMAN	reviewed	Trafficking protein particle complex subunit 6B (TRAPP complex subunit 6B)	TRAPPC6B	Homo sapiens (Human)	158			cis-Golgi network [GO:0005801]; cytosol [GO:0005829]; endoplasmic reticulum [GO:0005783]; Golgi membrane [GO:0000139]; trans-Golgi network [GO:0005802]	SUBCELLULAR LOCATION: Golgi apparatus, cis-Golgi network {ECO:0000250}. Endoplasmic reticulum {ECO:0000250}.		COPII vesicle coating [GO:0048208]; endoplasmic reticulum to Golgi vesicle-mediated transport [GO:0006888]; nervous system development [GO:0007399]; regulation of GTPase activity [GO:0043087]			TISSUE SPECIFICITY: Both isoforms are expressed ubiquitously (at transcript level), isoform 1 being the most predominant (PubMed:28626029). Expressed in the fetal brain and different regions of the adult brain and spinal cord (PubMed:28626029). {ECO:0000269|PubMed:28626029}.
Q9UMX0	UBQL1_HUMAN	reviewed	Ubiquilin-1 (Protein linking IAP with cytoskeleton 1) (PLIC-1) (hPLIC-1)	UBQLN1 DA41 PLIC1	Homo sapiens (Human)	589			aggresome [GO:0016235]; autophagosome [GO:0005776]; cytoplasm [GO:0005737]; cytoplasmic vesicle [GO:0031410]; cytosol [GO:0005829]; endoplasmic reticulum [GO:0005783]; nucleoplasm [GO:0005654]; perinuclear region of cytoplasm [GO:0048471]; plasma membrane [GO:0005886]; proteasome complex [GO:0000502]; protein-containing complex [GO:0032991]	SUBCELLULAR LOCATION: Cytoplasm {ECO:0000269|PubMed:16159959, ECO:0000269|PubMed:23979357}. Nucleus {ECO:0000269|PubMed:23979357}. Endoplasmic reticulum {ECO:0000269|PubMed:19822669}. Cytoplasmic vesicle, autophagosome {ECO:0000269|PubMed:19148225, ECO:0000269|PubMed:20529957, ECO:0000269|PubMed:21143716, ECO:0000269|PubMed:21695056, ECO:0000269|PubMed:23307288, ECO:0000269|PubMed:23459205}. Cell…		aggrephagy [GO:0035973]; autophagosome assembly [GO:0000045]; autophagosome maturation [GO:0097352]; cellular response to hypoxia [GO:0071456]; macroautophagy [GO:0016236]; negative regulation of store-operated calcium channel activity [GO:1901340]; negative regulation of toll-like receptor 3 signaling pathway [GO:0034140]; positive regulation of ER-associated ubiquitin-dependent protein cataboli…	identical protein binding [GO:0042802]; kinase binding [GO:0019900]; polyubiquitin modification-dependent protein binding [GO:0031593]		TISSUE SPECIFICITY: brain (at protein level) (PubMed:18953672). Ubiquitous. Highly expressed throughout the brain; detected in neurons and in neuropathological lesions, such as neurofibrillary tangles and Lewy bodies. Highly expressed in heart, placenta, pancreas, lung, liver, skeletal muscle and kidney. {ECO:0000269|PubMed:11076969, ECO:0000269|PubMed:11853878, ECO:0000269|PubMed:18953672}.
P61764	STXB1_HUMAN	reviewed	Syntaxin-binding protein 1 (MUNC18-1) (N-Sec1) (Protein unc-18 homolog 1) (Unc18-1) (Protein unc-18 homolog A) (Unc-18A) (p67)	STXBP1 UNC18A	Homo sapiens (Human)	594			axon [GO:0030424]; cytoplasm [GO:0005737]; cytoskeleton [GO:0005856]; cytosol [GO:0005829]; extracellular exosome [GO:0070062]; glutamatergic synapse [GO:0098978]; mitochondrion [GO:0005739]; nucleoplasm [GO:0005654]; perinuclear region of cytoplasm [GO:0048471]; phagocytic vesicle [GO:0045335]; plasma membrane [GO:0005886]; platelet alpha granule [GO:0031091]; postsynapse [GO:0098794]; presynapt…	SUBCELLULAR LOCATION: Cytoplasm, cytosol {ECO:0000269|PubMed:20887364}. Membrane; Peripheral membrane protein.		axon target recognition [GO:0007412]; cellular response to interferon-gamma [GO:0071346]; developmental process involved in reproduction [GO:0003006]; glutamate secretion [GO:0014047]; long-term synaptic depression [GO:0060292]; negative regulation of neuron apoptotic process [GO:0043524]; negative regulation of protein complex assembly [GO:0031333]; negative regulation of synaptic transmission, …	identical protein binding [GO:0042802]; phospholipase binding [GO:0043274]; protein domain specific binding [GO:0019904]; protein kinase binding [GO:0019901]; protein N-terminus binding [GO:0047485]; RNA binding [GO:0003723]; SNARE binding [GO:0000149]; syntaxin-1 binding [GO:0017075]; syntaxin binding [GO:0019905]		TISSUE SPECIFICITY: brain and spinal cord. Highly enriched in axons.
Q05639	EF1A2_HUMAN	reviewed	Elongation factor 1-alpha 2 (EF-1-alpha-2) (Eukaryotic elongation factor 1 A-2) (eEF1A-2) (Statin-S1)	EEF1A2 EEF1AL STN	Homo sapiens (Human)	463			cytoplasm [GO:0005737]; cytoplasmic side of lysosomal membrane [GO:0098574]; eukaryotic translation elongation factor 1 complex [GO:0005853]; neuronal cell body [GO:0043025]; synapse [GO:0045202]	SUBCELLULAR LOCATION: Nucleus {ECO:0000250}.		positive regulation of apoptotic process [GO:0043065]; positive regulation of lipid kinase activity [GO:0090218]; regulation of chaperone-mediated autophagy [GO:1904714]; response to electrical stimulus [GO:0051602]; response to inorganic substance [GO:0010035]; translation [GO:0006412]; translational elongation [GO:0006414]	GTPase activity [GO:0003924]; GTP binding [GO:0005525]; protein kinase binding [GO:0019901]; translation elongation factor activity [GO:0003746]; translation factor activity, RNA binding [GO:0008135]		TISSUE SPECIFICITY: brain, heart, and skeletal muscle.
P12081	SYHC_HUMAN	reviewed	Histidine--tRNA ligase, cytoplasmic (EC 6.1.1.21) (Histidyl-tRNA synthetase) (HisRS)	HARS HRS	Homo sapiens (Human)	509			cytoplasm [GO:0005737]; cytosol [GO:0005829]; mitochondrion [GO:0005739]	SUBCELLULAR LOCATION: Cytoplasm.		histidyl-tRNA aminoacylation [GO:0006427]; mitochondrial translation [GO:0032543]; translation [GO:0006412]; tRNA aminoacylation for protein translation [GO:0006418]	ATP binding [GO:0005524]; histidine-tRNA ligase activity [GO:0004821]; identical protein binding [GO:0042802]		TISSUE SPECIFICITY: brain, heart, liver and kidney.
Q16539	MK14_HUMAN	reviewed	Mitogen-activated protein kinase 14 (MAP kinase 14) (MAPK 14) (EC 2.7.11.24) (Cytokine suppressive anti-inflammatory drug-binding protein) (CSAID-binding protein) (CSBP) (MAP kinase MXI2) (MAX-interacting protein 2) (Mitogen-activated protein kinase p38 alpha) (MAP kinase p38 alpha) (Stress-activated protein kinase 2a) (SAPK2a)	MAPK14 CSBP CSBP1 CSBP2 CSPB1 MXI2 SAPK2A	Homo sapiens (Human)	360			cytoplasm [GO:0005737]; cytosol [GO:0005829]; extracellular region [GO:0005576]; ficolin-1-rich granule lumen [GO:1904813]; glutamatergic synapse [GO:0098978]; mitochondrion [GO:0005739]; nuclear speck [GO:0016607]; nucleoplasm [GO:0005654]; nucleus [GO:0005634]; secretory granule lumen [GO:0034774]; spindle pole [GO:0000922]	SUBCELLULAR LOCATION: Cytoplasm {ECO:0000269|PubMed:7535770}. Nucleus {ECO:0000269|PubMed:7535770}.		3'-UTR-mediated mRNA stabilization [GO:0070935]; activation of MAPK activity [GO:0000187]; angiogenesis [GO:0001525]; apoptotic process [GO:0006915]; cartilage condensation [GO:0001502]; cell morphogenesis [GO:0000902]; cell surface receptor signaling pathway [GO:0007166]; cellular response to ionizing radiation [GO:0071479]; cellular response to lipopolysaccharide [GO:0071222]; cellular response…	ATP binding [GO:0005524]; enzyme binding [GO:0019899]; MAP kinase activity [GO:0004707]; MAP kinase kinase activity [GO:0004708]; mitogen-activated protein kinase p38 binding [GO:0048273]; NFAT protein binding [GO:0051525]; protein phosphatase binding [GO:0019903]; protein serine/threonine kinase activity [GO:0004674]		TISSUE SPECIFICITY: brain, heart, placenta, pancreas and skeletal muscle. Expressed to a lesser extent in lung, liver and kidney.
P50150	GBG4_HUMAN	reviewed	Guanine nucleotide-binding protein G(I)/G(S)/G(O) subunit gamma-4	GNG4 GNGT4	Homo sapiens (Human)	75			extracellular exosome [GO:0070062]; G-protein beta/gamma-subunit complex [GO:0031680]; heterotrimeric G-protein complex [GO:0005834]; plasma membrane [GO:0005886]	SUBCELLULAR LOCATION: Cell membrane {ECO:0000305}; Lipid-anchor {ECO:0000305}; Cytoplasmic side {ECO:0000305}.		G protein-coupled receptor signaling pathway [GO:0007186]; negative regulation of cell growth [GO:0030308]; regulation of G protein-coupled receptor signaling pathway [GO:0008277]	G-protein beta-subunit binding [GO:0031681]; GTPase activity [GO:0003924]		TISSUE SPECIFICITY: brain, kidney, pancreas, skeletal muscle and faintly in cardiac muscle.
Q16629	SRSF7_HUMAN	reviewed	Serine/arginine-rich splicing factor 7 (Splicing factor 9G8) (Splicing factor, arginine/serine-rich 7)	SRSF7 SFRS7	Homo sapiens (Human)	238			cytoplasm [GO:0005737]; extracellular exosome [GO:0070062]; nuclear speck [GO:0016607]; nucleoplasm [GO:0005654]; nucleus [GO:0005634]	SUBCELLULAR LOCATION: Nucleus {ECO:0000269|PubMed:11336712}. Cytoplasm {ECO:0000269|PubMed:11336712}.		cellular response to leukemia inhibitory factor [GO:1990830]; mRNA 3'-end processing [GO:0031124]; mRNA cis splicing, via spliceosome [GO:0045292]; mRNA export from nucleus [GO:0006406]; mRNA processing [GO:0006397]; mRNA splicing, via spliceosome [GO:0000398]; negative regulation of mRNA splicing, via spliceosome [GO:0048025]; regulation of alternative mRNA splicing, via spliceosome [GO:0000381]…	protein domain specific binding [GO:0019904]; RNA binding [GO:0003723]; zinc ion binding [GO:0008270]		TISSUE SPECIFICITY: brain, liver, kidney and lung.
P21964	COMT_HUMAN	reviewed	Catechol O-methyltransferase (EC 2.1.1.6)	COMT	Homo sapiens (Human)	271		TRANSMEM 7 26 Helical; Signal-anchor for type II membrane protein. {ECO:0000255}.	axon [GO:0030424]; cell body [GO:0044297]; cytosol [GO:0005829]; dendrite [GO:0030425]; dendritic spine [GO:0043197]; extracellular exosome [GO:0070062]; integral component of membrane [GO:0016021]; intracellular membrane-bounded organelle [GO:0043231]; membrane [GO:0016020]; plasma membrane [GO:0005886]; postsynaptic membrane [GO:0045211]	SUBCELLULAR LOCATION: Isoform Soluble: Cytoplasm.; SUBCELLULAR LOCATION: Isoform Membrane-bound: Cell membrane; Single-pass type II membrane protein; Extracellular side {ECO:0000269|PubMed:21846718}.	TOPO_DOM 1 6 Cytoplasmic. {ECO:0000255}.; TOPO_DOM 27 271 Extracellular. {ECO:0000255}.	catecholamine catabolic process [GO:0042424]; cellular response to phosphate starvation [GO:0016036]; developmental process [GO:0032502]; dopamine catabolic process [GO:0042420]; dopamine metabolic process [GO:0042417]; estrogen metabolic process [GO:0008210]; female pregnancy [GO:0007565]; learning [GO:0007612]; methylation [GO:0032259]; multicellular organismal reproductive process [GO:0048609]…	catechol O-methyltransferase activity [GO:0016206]; L-dopa O-methyltransferase activity [GO:0102084]; magnesium ion binding [GO:0000287]; methyltransferase activity [GO:0008168]; O-methyltransferase activity [GO:0008171]; orcinol O-methyltransferase activity [GO:0102938]		TISSUE SPECIFICITY: brain, liver, placenta, lymphocytes and erythrocytes.
Q99962	SH3G2_HUMAN	reviewed	Endophilin-A1 (EEN-B1) (Endophilin-1) (SH3 domain protein 2A) (SH3 domain-containing GRB2-like protein 2)	SH3GL2 CNSA2 SH3D2A	Homo sapiens (Human)	352			basal dendrite [GO:0097441]; clathrin-coated endocytic vesicle membrane [GO:0030669]; cytosol [GO:0005829]; early endosome [GO:0005769]; glutamatergic synapse [GO:0098978]; Golgi membrane [GO:0000139]; hippocampal mossy fiber to CA3 synapse [GO:0098686]; neuronal cell body [GO:0043025]; perinuclear region of cytoplasm [GO:0048471]; photoreceptor ribbon synapse [GO:0098684]; plasma membrane [GO:00…	SUBCELLULAR LOCATION: Cytoplasm {ECO:0000250|UniProtKB:O35179}. Membrane {ECO:0000250|UniProtKB:O35179}; Peripheral membrane protein {ECO:0000250|UniProtKB:O35179}. Early endosome {ECO:0000250|UniProtKB:Q62420}. Note=Concentrated in presynaptic nerve terminals in neurons. {ECO:0000250|UniProtKB:O35179}.		antigen processing and presentation of exogenous peptide antigen via MHC class II [GO:0019886]; cellular response to brain-derived neurotrophic factor stimulus [GO:1990416]; central nervous system development [GO:0007417]; dendrite extension [GO:0097484]; lipid tube assembly [GO:0060988]; membrane bending [GO:0097753]; membrane organization [GO:0061024]; membrane tubulation [GO:0097749]; negative…	identical protein binding [GO:0042802]; lipid binding [GO:0008289]; protein C-terminus binding [GO:0008022]; protein homodimerization activity [GO:0042803]; protein kinase binding [GO:0019901]		TISSUE SPECIFICITY: brain, mostly in frontal cortex. Expressed at high level in fetal cerebellum.
P68104	EF1A1_HUMAN	reviewed	Elongation factor 1-alpha 1 (EF-1-alpha-1) (Elongation factor Tu) (EF-Tu) (Eukaryotic elongation factor 1 A-1) (eEF1A-1) (Leukocyte receptor cluster member 7)	EEF1A1 EEF1A EF1A LENG7	Homo sapiens (Human)	462			cortical actin cytoskeleton [GO:0030864]; cytoplasm [GO:0005737]; cytoplasmic side of lysosomal membrane [GO:0098574]; cytosol [GO:0005829]; eukaryotic translation elongation factor 1 complex [GO:0005853]; extracellular exosome [GO:0070062]; extracellular region [GO:0005576]; extracellular space [GO:0005615]; ficolin-1-rich granule lumen [GO:1904813]; membrane [GO:0016020]; nucleolus [GO:0005730]…	SUBCELLULAR LOCATION: Cytoplasm {ECO:0000269|PubMed:19158340, ECO:0000269|PubMed:8650580}. Nucleus {ECO:0000269|PubMed:17177976, ECO:0000269|PubMed:8650580}. Nucleus, nucleolus {ECO:0000269|PubMed:8650580}. Cell membrane {ECO:0000269|PubMed:26497934}. Note=Colocalizes with DLC1 at actin-rich regions in the cell periphery (PubMed:19158340). Translocates together with ZPR1 from the cytoplasm to the…		cellular response to epidermal growth factor stimulus [GO:0071364]; neutrophil degranulation [GO:0043312]; regulation of chaperone-mediated autophagy [GO:1904714]; regulation of D-erythro-sphingosine kinase activity [GO:1900022]; translation [GO:0006412]; translational elongation [GO:0006414]	calmodulin binding [GO:0005516]; GTPase activity [GO:0003924]; GTP binding [GO:0005525]; kinase binding [GO:0019900]; protein kinase binding [GO:0019901]; RNA binding [GO:0003723]; translation elongation factor activity [GO:0003746]; tRNA binding [GO:0000049]		TISSUE SPECIFICITY: brain, placenta, lung, liver, kidney, pancreas but barely detectable in heart and skeletal muscle.
Q9Y5L3	ENTP2_HUMAN	reviewed	Ectonucleoside triphosphate diphosphohydrolase 2 (NTPDase 2) (EC 3.6.1.-) (CD39 antigen-like 1) (Ecto-ATP diphosphohydrolase 2) (Ecto-ATPDase 2) (Ecto-ATPase 2)	ENTPD2 CD39L1	Homo sapiens (Human)	495		TRANSMEM 8 28 Helical. {ECO:0000255}.; TRANSMEM 463 483 Helical. {ECO:0000255}.	basement membrane [GO:0005604]; endoplasmic reticulum membrane [GO:0005789]; extracellular exosome [GO:0070062]; integral component of membrane [GO:0016021]; plasma membrane [GO:0005886]	SUBCELLULAR LOCATION: Isoform Long: Cell membrane; Multi-pass membrane protein.; SUBCELLULAR LOCATION: Isoform Short: Endoplasmic reticulum membrane; Multi-pass membrane protein.; SUBCELLULAR LOCATION: Isoform gamma: Endoplasmic reticulum membrane; Multi-pass membrane protein.	TOPO_DOM 1 7 Cytoplasmic. {ECO:0000255}.; TOPO_DOM 29 462 Extracellular. {ECO:0000255}.; TOPO_DOM 484 495 Cytoplasmic. {ECO:0000255}.	G protein-coupled receptor signaling pathway [GO:0007186]; nucleobase-containing small molecule catabolic process [GO:0034656]; platelet activation [GO:0030168]; purine ribonucleoside diphosphate catabolic process [GO:0009181]	ATP binding [GO:0005524]; nucleoside-diphosphatase activity [GO:0017110]; nucleoside-triphosphatase activity [GO:0017111]		TISSUE SPECIFICITY: brain, placenta, skeletal muscle, kidney, pancreas, heart, ovary, testis, colon, small intestine, prostate and pancreas. No expression in adult thymus, spleen, lung, liver and peripheral blood leukocytes.
Q01968	OCRL_HUMAN	reviewed	Inositol polyphosphate 5-phosphatase OCRL-1 (EC 3.1.3.36) (Lowe oculocerebrorenal syndrome protein)	OCRL INPP5F OCRL1	Homo sapiens (Human)	901			clathrin-coated pit [GO:0005905]; clathrin-coated vesicle [GO:0030136]; cytoplasm [GO:0005737]; cytosol [GO:0005829]; early endosome [GO:0005769]; early endosome membrane [GO:0031901]; Golgi-associated vesicle [GO:0005798]; Golgi stack [GO:0005795]; membrane [GO:0016020]; nucleus [GO:0005634]; phagocytic vesicle membrane [GO:0030670]; photoreceptor outer segment [GO:0001750]; plasma membrane [GO:…	SUBCELLULAR LOCATION: Cytoplasmic vesicle, phagosome membrane {ECO:0000250|UniProtKB:D3ZGS3}. Early endosome membrane {ECO:0000269|PubMed:25869668}. Membrane, clathrin-coated pit {ECO:0000269|PubMed:25869668}. Cell projection, cilium, photoreceptor outer segment {ECO:0000269|PubMed:22543976}. Cell projection, cilium {ECO:0000269|PubMed:22543976}. Cytoplasmic vesicle {ECO:0000250|UniProtKB:D3ZGS3}…		cilium assembly [GO:0060271]; inositol phosphate dephosphorylation [GO:0046855]; inositol phosphate metabolic process [GO:0043647]; in utero embryonic development [GO:0001701]; lipid metabolic process [GO:0006629]; membrane organization [GO:0061024]; phosphatidylinositol biosynthetic process [GO:0006661]; phosphatidylinositol dephosphorylation [GO:0046856]; regulation of GTPase activity [GO:00430…	GTPase activator activity [GO:0005096]; inositol phosphate phosphatase activity [GO:0052745]; phosphatidylinositol-4,5-bisphosphate 5-phosphatase activity [GO:0004439]; Rac GTPase binding [GO:0048365]		TISSUE SPECIFICITY: brain, skeletal muscle, heart, kidney, lung, placenta and fibroblasts. Expressed in the retina and the retinal pigment epithelium. {ECO:0000269|PubMed:22543976}.
Q13618	CUL3_HUMAN	reviewed	Cullin-3 (CUL-3)	CUL3 KIAA0617	Homo sapiens (Human)	768			Cul3-RING ubiquitin ligase complex [GO:0031463]; cullin-RING ubiquitin ligase complex [GO:0031461]; cytoplasm [GO:0005737]; cytosol [GO:0005829]; extracellular exosome [GO:0070062]; Golgi membrane [GO:0000139]; membrane [GO:0016020]; nucleoplasm [GO:0005654]; polar microtubule [GO:0005827]; SCF ubiquitin ligase complex [GO:0019005]; sperm flagellum [GO:0036126]	SUBCELLULAR LOCATION: Nucleus {ECO:0000269|PubMed:10500095, ECO:0000269|PubMed:22085717}. Golgi apparatus {ECO:0000269|PubMed:10500095}. Cell projection, cilium, flagellum {ECO:0000269|PubMed:28395323}. Cytoplasm. Note=Detected along the length of the sperm flagellum and in the cytoplasm of the germ cells. {ECO:0000269|PubMed:28395323}.		anaphase-promoting complex-dependent catabolic process [GO:0031145]; cell migration [GO:0016477]; cell projection organization [GO:0030030]; COPII vesicle coating [GO:0048208]; embryonic cleavage [GO:0040016]; endoplasmic reticulum to Golgi vesicle-mediated transport [GO:0006888]; fibroblast apoptotic process [GO:0044346]; G1/S transition of mitotic cell cycle [GO:0000082]; gastrulation [GO:00073…	cyclin binding [GO:0030332]; Notch binding [GO:0005112]; POZ domain binding [GO:0031208]; protein heterodimerization activity [GO:0046982]; protein homodimerization activity [GO:0042803]; ubiquitin protein ligase binding [GO:0031625]	PATHWAY: Protein modification; protein ubiquitination.	TISSUE SPECIFICITY: brain, spermatozoa, and testis (at protein level). Widely expressed. {ECO:0000269|PubMed:28395323}.
P80723	BASP1_HUMAN	reviewed	Brain acid soluble protein 1 (22 kDa neuronal tissue-enriched acidic protein) (Neuronal axonal membrane protein NAP-22)	BASP1 NAP22	Homo sapiens (Human)	227			cell junction [GO:0030054]; cytoplasm [GO:0005737]; cytoskeleton [GO:0005856]; extracellular exosome [GO:0070062]; growth cone [GO:0030426]; nuclear speck [GO:0016607]; nucleus [GO:0005634]; plasma membrane [GO:0005886]; vesicle [GO:0031982]	SUBCELLULAR LOCATION: Cell membrane; Lipid-anchor. Cell projection, growth cone. Note=Associated with the membranes of growth cones that form the tips of elongating axons.		diaphragm development [GO:0060539]; glomerular visceral epithelial cell differentiation [GO:0072112]; gonad development [GO:0008406]; mesenchymal to epithelial transition [GO:0060231]; metanephric mesenchyme development [GO:0072075]; negative regulation of transcription, DNA-templated [GO:0045892]; positive regulation of heart growth [GO:0060421]; positive regulation of metanephric ureteric bud d…	protein domain specific binding [GO:0019904]; transcription corepressor activity [GO:0003714]; transcription regulatory region DNA binding [GO:0044212]		TISSUE SPECIFICITY: brain.
Q14203	DCTN1_HUMAN	reviewed	Dynactin subunit 1 (150 kDa dynein-associated polypeptide) (DAP-150) (DP-150) (p135) (p150-glued)	DCTN1	Homo sapiens (Human)	1278			axon [GO:0030424]; cell cortex [GO:0005938]; cell cortex region [GO:0099738]; centriolar subdistal appendage [GO:0120103]; centriole [GO:0005814]; centrosome [GO:0005813]; cytoplasm [GO:0005737]; cytosol [GO:0005829]; dynactin complex [GO:0005869]; dynein complex [GO:0030286]; intermediate filament cytoskeleton [GO:0045111]; kinetochore [GO:0000776]; membrane [GO:0016020]; microtubule [GO:0005874…	SUBCELLULAR LOCATION: Cytoplasm {ECO:0000269|PubMed:17828277}. Cytoplasm, cytoskeleton {ECO:0000269|PubMed:17828277, ECO:0000269|PubMed:22777741, ECO:0000269|PubMed:25774020, ECO:0000269|PubMed:26972003}. Cytoplasm, cytoskeleton, microtubule organizing center, centrosome {ECO:0000269|PubMed:14654843, ECO:0000269|PubMed:20719959, ECO:0000269|PubMed:23985322, ECO:0000269|PubMed:25774020}. Cytoplasm…		antigen processing and presentation of exogenous peptide antigen via MHC class II [GO:0019886]; cell division [GO:0051301]; centriole-centriole cohesion [GO:0010457]; ciliary basal body-plasma membrane docking [GO:0097711]; endoplasmic reticulum to Golgi vesicle-mediated transport [GO:0006888]; establishment of mitotic spindle orientation [GO:0000132]; G2/M transition of mitotic cell cycle [GO:00…	dynein complex binding [GO:0070840]; microtubule binding [GO:0008017]; motor activity [GO:0003774]; protein kinase binding [GO:0019901]; tau protein binding [GO:0048156]; tubulin binding [GO:0015631]		TISSUE SPECIFICITY: brain.
P49591	SYSC_HUMAN	reviewed	Serine--tRNA ligase, cytoplasmic (EC 6.1.1.11) (Seryl-tRNA synthetase) (SerRS) (Seryl-tRNA(Ser/Sec) synthetase)	SARS SERS	Homo sapiens (Human)	514			cytoplasm [GO:0005737]; cytosol [GO:0005829]; extracellular exosome [GO:0070062]; nucleus [GO:0005634]	SUBCELLULAR LOCATION: Cytoplasm {ECO:0000269|PubMed:22353712, ECO:0000269|PubMed:28236339}. Nucleus {ECO:0000269|PubMed:22353712}. Note=Predominantly cytoplasmic, but a minor proportion is also found in the nucleus. {ECO:0000269|PubMed:22353712}.		negative regulation of angiogenesis [GO:0016525]; negative regulation of transcription by RNA polymerase II [GO:0000122]; negative regulation of vascular endothelial growth factor production [GO:1904046]; selenocysteine metabolic process [GO:0016259]; selenocysteinyl-tRNA(Sec) biosynthetic process [GO:0097056]; seryl-tRNA aminoacylation [GO:0006434]; translation [GO:0006412]; tRNA aminoacylation …	ATP binding [GO:0005524]; protein homodimerization activity [GO:0042803]; RNA binding [GO:0003723]; RNA polymerase II proximal promoter sequence-specific DNA binding [GO:0000978]; serine-tRNA ligase activity [GO:0004828]	PATHWAY: Aminoacyl-tRNA biosynthesis; selenocysteinyl-tRNA(Sec) biosynthesis; L-seryl-tRNA(Sec) from L-serine and tRNA(Sec): step 1/1.	TISSUE SPECIFICITY: brain. {ECO:0000269|PubMed:28236339}.
Q9Y5Z0	BACE2_HUMAN	reviewed	Beta-secretase 2 (EC 3.4.23.45) (Aspartic-like protease 56 kDa) (Aspartyl protease 1) (ASP1) (Asp 1) (Beta-site amyloid precursor protein cleaving enzyme 2) (Beta-site APP cleaving enzyme 2) (Down region aspartic protease) (DRAP) (Memapsin-1) (Membrane-associated aspartic protease 1) (Theta-secretase)	BACE2 AEPLC ALP56 ASP21 CDA13 UNQ418/PRO852	Homo sapiens (Human)	518		TRANSMEM 474 494 Helical. {ECO:0000255}.	dense core granule [GO:0031045]; endoplasmic reticulum [GO:0005783]; endosome [GO:0005768]; Golgi apparatus [GO:0005794]; integral component of membrane [GO:0016021]; membrane [GO:0016020]; plasma membrane [GO:0005886]; trans-Golgi network [GO:0005802]	SUBCELLULAR LOCATION: Cell membrane {ECO:0000269|PubMed:21907142}; Single-pass type I membrane protein {ECO:0000255}. Golgi apparatus {ECO:0000269|PubMed:11423558}. Endoplasmic reticulum. Endosome.	TOPO_DOM 21 473 Extracellular. {ECO:0000255}.; TOPO_DOM 495 518 Cytoplasmic. {ECO:0000255}.	amyloid-beta metabolic process [GO:0050435]; astrocyte activation [GO:0048143]; glucose homeostasis [GO:0042593]; membrane protein ectodomain proteolysis [GO:0006509]; negative regulation of amyloid precursor protein biosynthetic process [GO:0042985]; peptide hormone processing [GO:0016486]; protein catabolic process [GO:0030163]; proteolysis [GO:0006508]	amyloid-beta binding [GO:0001540]; aspartic-type endopeptidase activity [GO:0004190]		TISSUE SPECIFICITY: brain. Present in neurons within the hippocampus, frontal cortex and temporal cortex (at protein level). Expressed at low levels in most peripheral tissues and at higher levels in colon, kidney, pancreas, placenta, prostate, stomach and trachea. Expressed at low levels in the brain. Found in spinal cord, medulla oblongata, substantia nigra and locus coruleus. Expressed in the …
Q14642	I5P1_HUMAN	reviewed	Type I inositol 1,4,5-trisphosphate 5-phosphatase (5PTase) (EC 3.1.3.56)	INPP5A	Homo sapiens (Human)	412			membrane [GO:0016020]; plasma membrane [GO:0005886]	SUBCELLULAR LOCATION: Membrane; Lipid-anchor.		inositol phosphate dephosphorylation [GO:0046855]; inositol phosphate-mediated signaling [GO:0048016]; inositol phosphate metabolic process [GO:0043647]; phosphatidylinositol dephosphorylation [GO:0046856]	inositol-1,3,4,5-tetrakisphosphate 5-phosphatase activity [GO:0052659]; inositol-1,4,5-trisphosphate 5-phosphatase activity [GO:0052658]; inositol-polyphosphate 5-phosphatase activity [GO:0004445]; PH domain binding [GO:0042731]		TISSUE SPECIFICITY: brain; high level in Purkinje cells.
P31150	GDIA_HUMAN	reviewed	Rab GDP dissociation inhibitor alpha (Rab GDI alpha) (Guanosine diphosphate dissociation inhibitor 1) (GDI-1) (Oligophrenin-2) (Protein XAP-4)	GDI1 GDIL OPHN2 RABGDIA XAP4	Homo sapiens (Human)	447			axon [GO:0030424]; cytoplasm [GO:0005737]; cytosol [GO:0005829]; Golgi apparatus [GO:0005794]; midbody [GO:0030496]; myelin sheath [GO:0043209]; neuronal cell body [GO:0043025]; protein-containing complex [GO:0032991]	SUBCELLULAR LOCATION: Cytoplasm {ECO:0000269|PubMed:19570034}. Golgi apparatus, trans-Golgi network {ECO:0000269|PubMed:19570034}.		negative regulation of axonogenesis [GO:0050771]; negative regulation of protein targeting to membrane [GO:0090315]; positive regulation of axon extension [GO:0045773]; protein transport [GO:0015031]; Rab protein signal transduction [GO:0032482]; regulation of small GTPase mediated signal transduction [GO:0051056]; response to calcium ion [GO:0051592]; signal transduction [GO:0007165]; vesicle-me…	GDP-dissociation inhibitor activity [GO:0005092]; GTPase activator activity [GO:0005096]; Rab GDP-dissociation inhibitor activity [GO:0005093]; Rab GTPase binding [GO:0017137]		TISSUE SPECIFICITY: brain; predominant in neural and sensory tissues. {ECO:0000269|PubMed:7543319}.
O75122	CLAP2_HUMAN	reviewed	CLIP-associating protein 2 (Cytoplasmic linker-associated protein 2) (Protein Orbit homolog 2) (hOrbit2)	CLASP2 KIAA0627	Homo sapiens (Human)	1294			axonal growth cone [GO:0044295]; basal cortex [GO:0045180]; cell cortex [GO:0005938]; cell leading edge [GO:0031252]; condensed chromosome kinetochore [GO:0000777]; cortical microtubule plus-end [GO:1903754]; cytoplasm [GO:0005737]; cytoplasmic microtubule [GO:0005881]; cytosol [GO:0005829]; Golgi apparatus [GO:0005794]; kinetochore microtubule [GO:0005828]; membrane [GO:0016020]; microtubule [GO…	SUBCELLULAR LOCATION: Cytoplasm, cytoskeleton {ECO:0000269|PubMed:15631994, ECO:0000269|PubMed:20937854}. Cytoplasm, cytoskeleton, microtubule organizing center, centrosome {ECO:0000269|PubMed:16914514}. Chromosome, centromere, kinetochore {ECO:0000269|PubMed:16866869, ECO:0000269|PubMed:16914514}. Cytoplasm, cytoskeleton, spindle {ECO:0000269|PubMed:16866869, ECO:0000269|PubMed:16914514}. Golgi …		cell division [GO:0051301]; establishment or maintenance of cell polarity [GO:0007163]; exit from mitosis [GO:0010458]; Golgi organization [GO:0007030]; microtubule anchoring [GO:0034453]; microtubule cytoskeleton organization [GO:0000226]; microtubule nucleation [GO:0007020]; microtubule organizing center organization [GO:0031023]; mitotic spindle organization [GO:0007052]; negative regulation o…	actin filament binding [GO:0051015]; dystroglycan binding [GO:0002162]; microtubule binding [GO:0008017]; microtubule plus-end binding [GO:0051010]; protein tyrosine kinase binding [GO:1990782]		TISSUE SPECIFICITY: brain-specific.
Q96CS3	FAF2_HUMAN	reviewed	FAS-associated factor 2 (Protein ETEA) (UBX domain-containing protein 3B) (UBX domain-containing protein 8)	FAF2 ETEA KIAA0887 UBXD8 UBXN3B	Homo sapiens (Human)	445			azurophil granule lumen [GO:0035578]; endoplasmic reticulum [GO:0005783]; extracellular region [GO:0005576]; lipid droplet [GO:0005811]; VCP-NPL4-UFD1 AAA ATPase complex [GO:0034098]	SUBCELLULAR LOCATION: Cytoplasm {ECO:0000269|PubMed:12372427}. Lipid droplet {ECO:0000269|PubMed:19773358, ECO:0000269|PubMed:23297223}. Endoplasmic reticulum {ECO:0000269|PubMed:18711132, ECO:0000269|PubMed:23297223}.		lipid droplet organization [GO:0034389]; neutrophil degranulation [GO:0043312]; response to unfolded protein [GO:0006986]; retrograde protein transport, ER to cytosol [GO:0030970]; ubiquitin-dependent ERAD pathway [GO:0030433]	lipase binding [GO:0035473]; lipase inhibitor activity [GO:0055102]; ubiquitin binding [GO:0043130]; ubiquitin protein ligase binding [GO:0031625]		TISSUE SPECIFICITY: Broadly expressed, with highest levels in brain. {ECO:0000269|PubMed:12372427}.
Q96T51	RUFY1_HUMAN	reviewed	RUN and FYVE domain-containing protein 1 (FYVE-finger protein EIP1) (La-binding protein 1) (Rab4-interacting protein) (Zinc finger FYVE domain-containing protein 12)	RUFY1 RABIP4 ZFYVE12	Homo sapiens (Human)	708			cytoplasm [GO:0005737]; cytosol [GO:0005829]; early endosome membrane [GO:0031901]; endosome [GO:0005768]; intracellular membrane-bounded organelle [GO:0043231]; nuclear speck [GO:0016607]; nucleus [GO:0005634]	SUBCELLULAR LOCATION: Cytoplasm. Early endosome membrane; Peripheral membrane protein.		endocytosis [GO:0006897]; phosphatidylinositol biosynthetic process [GO:0006661]; protein transport [GO:0015031]; regulation of endocytosis [GO:0030100]; small GTPase mediated signal transduction [GO:0007264]	lipid binding [GO:0008289]; metal ion binding [GO:0046872]; SH2 domain binding [GO:0042169]; SH3 domain binding [GO:0017124]		TISSUE SPECIFICITY: Broadly expressed, with highest levels in lung, testis, kidney and brain. {ECO:0000269|PubMed:11877430}.
Q9NX63	MIC19_HUMAN	reviewed	MICOS complex subunit MIC19 (Coiled-coil-helix-coiled-coil-helix domain-containing protein 3)	CHCHD3 MIC19 MINOS3	Homo sapiens (Human)	227			cytoplasm [GO:0005737]; extracellular exosome [GO:0070062]; MICOS complex [GO:0061617]; mitochondrial inner membrane [GO:0005743]; mitochondrion [GO:0005739]; nucleus [GO:0005634]	SUBCELLULAR LOCATION: Mitochondrion inner membrane {ECO:0000250|UniProtKB:Q9CRB9}; Lipid-anchor {ECO:0000305}; Intermembrane side {ECO:0000250|UniProtKB:Q9CRB9}. Cytoplasm {ECO:0000269|PubMed:22567091}. Nucleus {ECO:0000269|PubMed:22567091}. Mitochondrion {ECO:0000269|PubMed:25781180, ECO:0000269|PubMed:25997101}.		cristae formation [GO:0042407]; inner mitochondrial membrane organization [GO:0007007]; mitochondrial fusion [GO:0008053]; negative regulation of transcription by RNA polymerase II [GO:0000122]	DNA-binding transcription repressor activity, RNA polymerase II-specific [GO:0001227]; molecular adaptor activity [GO:0060090]; phosphatase binding [GO:0019902]		TISSUE SPECIFICITY: Detected at low levels in brain, placenta, lung, liver, kidney and pancreas with increased levels in heart and skeletal muscle. Higher expression in primary lung cancers than in normal lung tissue. {ECO:0000269|PubMed:22567091}.
P49768	PSN1_HUMAN	reviewed	Presenilin-1 (PS-1) (EC 3.4.23.-) (Protein S182) [Cleaved into: Presenilin-1 NTF subunit; Presenilin-1 CTF subunit; Presenilin-1 CTF12 (PS1-CTF12)]	PSEN1 AD3 PS1 PSNL1	Homo sapiens (Human)	467		TRANSMEM 83 103 Helical. {ECO:0000269|PubMed:26280335}.; TRANSMEM 133 153 Helical. {ECO:0000269|PubMed:26280335}.; TRANSMEM 167 189 Helical. {ECO:0000269|PubMed:26280335}.; TRANSMEM 195 216 Helical. {ECO:0000269|PubMed:26280335}.; TRANSMEM 221 241 Helical. {ECO:0000269|PubMed:26280335}.; TRANSMEM 249 272 Helical. {ECO:0000269|PubMed:26280335}.; TRANSMEM 381 401 Helical. {ECO:0000269|PubMed:262803…	aggresome [GO:0016235]; azurophil granule membrane [GO:0035577]; cell cortex [GO:0005938]; cell junction [GO:0030054]; cell surface [GO:0009986]; centrosome [GO:0005813]; ciliary rootlet [GO:0035253]; dendritic shaft [GO:0043198]; early endosome membrane [GO:0031901]; endoplasmic reticulum [GO:0005783]; endoplasmic reticulum membrane [GO:0005789]; gamma-secretase complex [GO:0070765]; Golgi appar…	SUBCELLULAR LOCATION: Endoplasmic reticulum {ECO:0000269|PubMed:25394380}. Endoplasmic reticulum membrane {ECO:0000269|PubMed:10593990, ECO:0000269|PubMed:8574969, ECO:0000269|PubMed:9738936, ECO:0000305|PubMed:10037471, ECO:0000305|PubMed:15274632}; Multi-pass membrane protein {ECO:0000269|PubMed:25043039, ECO:0000269|PubMed:25918421, ECO:0000269|PubMed:26280335, ECO:0000269|PubMed:26623517, ECO…	TOPO_DOM 1 82 Cytoplasmic. {ECO:0000269|PubMed:26280335}.; TOPO_DOM 104 132 Lumenal. {ECO:0000269|PubMed:26280335}.; TOPO_DOM 154 166 Cytoplasmic. {ECO:0000269|PubMed:26280335}.; TOPO_DOM 190 194 Lumenal. {ECO:0000269|PubMed:26280335}.; TOPO_DOM 217 220 Cytoplasmic. {ECO:0000269|PubMed:26280335}.; TOPO_DOM 242 248 Lumenal. {ECO:0000269|PubMed:26280335}.; TOPO_DOM 273 380 Cytoplasmic. {ECO:0000269…	activation of MAPKK activity [GO:0000186]; amyloid-beta formation [GO:0034205]; amyloid precursor protein catabolic process [GO:0042987]; amyloid precursor protein metabolic process [GO:0042982]; astrocyte activation [GO:0048143]; astrocyte activation involved in immune response [GO:0002265]; autophagosome assembly [GO:0000045]; blood vessel development [GO:0001568]; brain morphogenesis [GO:00488…	aspartic endopeptidase activity, intramembrane cleaving [GO:0042500]; aspartic-type endopeptidase activity [GO:0004190]; beta-catenin binding [GO:0008013]; cadherin binding [GO:0045296]; calcium channel activity [GO:0005262]; endopeptidase activity [GO:0004175]; PDZ domain binding [GO:0030165]		TISSUE SPECIFICITY: Detected in azurophile granules in neutrophils and in platelet cytoplasmic granules (at protein level) (PubMed:11987239). Expressed in a wide range of tissues including various regions of the brain, liver, spleen and lymph nodes (PubMed:7596406, PubMed:8641442, PubMed:8574969). {ECO:0000269|PubMed:11987239, ECO:0000269|PubMed:7596406, ECO:0000269|PubMed:8574969, ECO:0000269|Pu…
P10909	CLUS_HUMAN	reviewed	Clusterin (Aging-associated gene 4 protein) (Apolipoprotein J) (Apo-J) (Complement cytolysis inhibitor) (CLI) (Complement-associated protein SP-40,40) (Ku70-binding protein 1) (NA1/NA2) (Sulfated glycoprotein 2) (SGP-2) (Testosterone-repressed prostate message 2) (TRPM-2) [Cleaved into: Clusterin beta chain (ApoJalpha) (Complement cytolysis inhibitor a chain); Clusterin alpha chain (ApoJbeta) (Co…	CLU APOJ CLI KUB1 AAG4	Homo sapiens (Human)	449			apical dendrite [GO:0097440]; blood microparticle [GO:0072562]; cell surface [GO:0009986]; chromaffin granule [GO:0042583]; collagen-containing extracellular matrix [GO:0062023]; cytoplasm [GO:0005737]; cytosol [GO:0005829]; extracellular exosome [GO:0070062]; extracellular region [GO:0005576]; extracellular space [GO:0005615]; Golgi apparatus [GO:0005794]; intracellular membrane-bounded organell…	SUBCELLULAR LOCATION: Isoform 1: Secreted {ECO:0000269|PubMed:11123922, ECO:0000269|PubMed:17260971, ECO:0000269|PubMed:17412999, ECO:0000269|PubMed:17451556, ECO:0000269|PubMed:2387851, ECO:0000269|PubMed:24073260, ECO:0000269|PubMed:2780565, ECO:0000269|PubMed:3154963, ECO:0000269|PubMed:8292612, ECO:0000269|PubMed:8328966}. Note=Can retrotranslocate from the secretory compartments to the cytos…		antimicrobial humoral response [GO:0019730]; cell morphogenesis [GO:0000902]; central nervous system myelin maintenance [GO:0032286]; chaperone-mediated protein complex assembly [GO:0051131]; chaperone-mediated protein folding [GO:0061077]; chaperone-mediated protein transport involved in chaperone-mediated autophagy [GO:0061741]; complement activation [GO:0006956]; complement activation, classic…	amyloid-beta binding [GO:0001540]; chaperone binding [GO:0051087]; low-density lipoprotein particle receptor binding [GO:0050750]; misfolded protein binding [GO:0051787]; protein-containing complex binding [GO:0044877]; protein heterodimerization activity [GO:0046982]; signaling receptor binding [GO:0005102]; tau protein binding [GO:0048156]; ubiquitin protein ligase binding [GO:0031625]; unfolde…		TISSUE SPECIFICITY: Detected in blood plasma, cerebrospinal fluid, milk, seminal plasma and colon mucosa. Detected in the germinal center of colon lymphoid nodules and in colon parasympathetic ganglia of the Auerbach plexus (at protein level). Ubiquitous. Detected in brain, testis, ovary, liver and pancreas, and at lower levels in kidney, heart, spleen and lung. {ECO:0000269|PubMed:11123922, ECO:…
Q92542	NICA_HUMAN	reviewed	Nicastrin	NCSTN KIAA0253 UNQ1874/PRO4317	Homo sapiens (Human)	709		TRANSMEM 670 690 Helical. {ECO:0000305|PubMed:26280335, ECO:0000305|PubMed:26776682}.	azurophil granule membrane [GO:0035577]; early endosome [GO:0005769]; endoplasmic reticulum [GO:0005783]; endosome membrane [GO:0010008]; extracellular exosome [GO:0070062]; focal adhesion [GO:0005925]; gamma-secretase complex [GO:0070765]; Golgi apparatus [GO:0005794]; integral component of membrane [GO:0016021]; integral component of plasma membrane [GO:0005887]; integral component of presynapt…	SUBCELLULAR LOCATION: Membrane {ECO:0000269|PubMed:10993067, ECO:0000269|PubMed:25043039, ECO:0000269|PubMed:25918421, ECO:0000269|PubMed:26280335, ECO:0000269|PubMed:26623517, ECO:0000269|PubMed:26776682}; Single-pass type I membrane protein {ECO:0000269|PubMed:25043039, ECO:0000269|PubMed:25918421, ECO:0000269|PubMed:26280335, ECO:0000269|PubMed:26623517, ECO:0000269|PubMed:30598546, ECO:000026…	TOPO_DOM 34 669 Extracellular. {ECO:0000305|PubMed:26280335, ECO:0000305|PubMed:26776682}.; TOPO_DOM 691 709 Cytoplasmic. {ECO:0000305|PubMed:26280335, ECO:0000305|PubMed:26776682}.	adult behavior [GO:0030534]; amyloid-beta formation [GO:0034205]; amyloid precursor protein biosynthetic process [GO:0042983]; amyloid precursor protein catabolic process [GO:0042987]; amyloid precursor protein metabolic process [GO:0042982]; cellular protein metabolic process [GO:0044267]; cellular response to calcium ion [GO:0071277]; central nervous system myelination [GO:0022010]; cerebellum …	endopeptidase activity [GO:0004175]		TISSUE SPECIFICITY: Detected in brain (at protein level) (PubMed:10993067). Widely expressed (PubMed:11396676). {ECO:0000269|PubMed:10993067, ECO:0000269|PubMed:11396676}.
P14735	IDE_HUMAN	reviewed	Insulin-degrading enzyme (EC 3.4.24.56) (Abeta-degrading protease) (Insulin protease) (Insulinase) (Insulysin)	IDE	Homo sapiens (Human)	1019			basolateral plasma membrane [GO:0016323]; cell surface [GO:0009986]; cytoplasm [GO:0005737]; cytosol [GO:0005829]; cytosolic proteasome complex [GO:0031597]; external side of plasma membrane [GO:0009897]; extracellular exosome [GO:0070062]; extracellular space [GO:0005615]; mitochondrion [GO:0005739]; nucleus [GO:0005634]; peroxisomal matrix [GO:0005782]; peroxisome [GO:0005777]	SUBCELLULAR LOCATION: Cytoplasm, cytosol {ECO:0000269|PubMed:20364150, ECO:0000269|PubMed:9830016}. Cell membrane {ECO:0000250|UniProtKB:P35559}. Secreted {ECO:0000269|PubMed:9830016}. Note=Present at the cell surface of neuron cells. The membrane-associated isoform is approximately 5 kDa larger than the known cytosolic isoform.		amyloid-beta clearance [GO:0097242]; amyloid-beta clearance by cellular catabolic process [GO:0150094]; amyloid-beta metabolic process [GO:0050435]; antigen processing and presentation of endogenous peptide antigen via MHC class I [GO:0019885]; bradykinin catabolic process [GO:0010815]; cellular protein catabolic process [GO:0044257]; determination of adult lifespan [GO:0008340]; hormone cataboli…	amyloid-beta binding [GO:0001540]; ATPase activity [GO:0016887]; ATP binding [GO:0005524]; beta-endorphin binding [GO:0031626]; endopeptidase activity [GO:0004175]; identical protein binding [GO:0042802]; insulin binding [GO:0043559]; metalloendopeptidase activity [GO:0004222]; peptide binding [GO:0042277]; protein homodimerization activity [GO:0042803]; signaling receptor binding [GO:0005102]; u…		TISSUE SPECIFICITY: Detected in brain and in cerebrospinal fluid (at protein level). {ECO:0000269|PubMed:9830016}.
O14776	TCRG1_HUMAN	reviewed	Transcription elongation regulator 1 (TATA box-binding protein-associated factor 2S) (Transcription factor CA150)	TCERG1 CA150 TAF2S	Homo sapiens (Human)	1098			nucleoplasm [GO:0005654]; nucleus [GO:0005634]	SUBCELLULAR LOCATION: Nucleus {ECO:0000269|PubMed:10908677, ECO:0000269|PubMed:15485897, ECO:0000269|PubMed:9315662}.		negative regulation of transcription by RNA polymerase II [GO:0000122]; transcription by RNA polymerase II [GO:0006366]	identical protein binding [GO:0042802]; RNA binding [GO:0003723]; RNA polymerase II repressing transcription factor binding [GO:0001103]; transcription coactivator activity [GO:0003713]; transcription corepressor activity [GO:0003714]		TISSUE SPECIFICITY: Detected in brain neurons. {ECO:0000269|PubMed:11172033}.
Q9H2U2	IPYR2_HUMAN	reviewed	Inorganic pyrophosphatase 2, mitochondrial (EC 3.6.1.1) (Pyrophosphatase SID6-306) (Pyrophosphate phospho-hydrolase 2) (PPase 2)	PPA2 HSPC124	Homo sapiens (Human)	334			mitochondrial matrix [GO:0005759]	SUBCELLULAR LOCATION: Mitochondrion {ECO:0000305}.		diphosphate metabolic process [GO:0071344]; phosphate-containing compound metabolic process [GO:0006796]; regulation of mitochondrial membrane potential [GO:0051881]; tRNA aminoacylation for protein translation [GO:0006418]	inorganic diphosphatase activity [GO:0004427]; magnesium ion binding [GO:0000287]; protein serine/threonine phosphatase activity [GO:0004722]		TISSUE SPECIFICITY: Detected in brain, gastric carcinoma, lung, ovary, skeletal muscle, umbilical cord blood and a cell line derived from kidney proximal tubule epithelium. {ECO:0000269|PubMed:15210126}.
O94760	DDAH1_HUMAN	reviewed	N(G),N(G)-dimethylarginine dimethylaminohydrolase 1 (DDAH-1) (Dimethylarginine dimethylaminohydrolase 1) (EC 3.5.3.18) (DDAHI) (Dimethylargininase-1)	DDAH1 DDAH	Homo sapiens (Human)	285			cytosol [GO:0005829]; extracellular exosome [GO:0070062]			arginine catabolic process [GO:0006527]; arginine metabolic process [GO:0006525]; citrulline metabolic process [GO:0000052]; negative regulation of cell population proliferation [GO:0008285]; negative regulation of cellular response to hypoxia [GO:1900038]; negative regulation of vascular permeability [GO:0043116]; nitric oxide mediated signal transduction [GO:0007263]; positive regulation of ang…	amino acid binding [GO:0016597]; catalytic activity [GO:0003824]; dimethylargininase activity [GO:0016403]; metal ion binding [GO:0046872]		TISSUE SPECIFICITY: Detected in brain, liver, kidney and pancreas, and at low levels in skeletal muscle. {ECO:0000269|PubMed:10493931}.
O43488	ARK72_HUMAN	reviewed	Aflatoxin B1 aldehyde reductase member 2 (EC 1.1.1.n11) (AFB1 aldehyde reductase 1) (AFB1-AR 1) (Aldoketoreductase 7) (Succinic semialdehyde reductase) (SSA reductase)	AKR7A2 AFAR AFAR1 AKR7	Homo sapiens (Human)	359			cytosol [GO:0005829]; extracellular exosome [GO:0070062]; Golgi apparatus [GO:0005794]	SUBCELLULAR LOCATION: Golgi apparatus {ECO:0000250}. Cytoplasm {ECO:0000269|PubMed:9576847}.		carbohydrate metabolic process [GO:0005975]; cellular aldehyde metabolic process [GO:0006081]; daunorubicin metabolic process [GO:0044597]; doxorubicin metabolic process [GO:0044598]; xenobiotic metabolic process [GO:0006805]	alditol:NADP+ 1-oxidoreductase activity [GO:0004032]; electron transfer activity [GO:0009055]; phenanthrene-9,10-epoxide hydrolase activity [GO:0019119]		TISSUE SPECIFICITY: Detected in brain, liver, small intestine and testis, and at lower levels in heart, prostate, skeletal muscle and spleen. Detected in kidney proximal and distal tubules, endothelial cells lining the Bowman's capsules and some cysts. Detected at low levels in lung and pancreas (at protein level). Widely expressed. {ECO:0000269|PubMed:10510318, ECO:0000269|PubMed:9576847}.
P21359	NF1_HUMAN	reviewed	Neurofibromin (Neurofibromatosis-related protein NF-1) [Cleaved into: Neurofibromin truncated]	NF1	Homo sapiens (Human)	2839			axon [GO:0030424]; cytoplasm [GO:0005737]; cytosol [GO:0005829]; dendrite [GO:0030425]; membrane [GO:0016020]; nucleolus [GO:0005730]; nucleus [GO:0005634]; presynapse [GO:0098793]	SUBCELLULAR LOCATION: Nucleus {ECO:0000269|PubMed:14988005}. Nucleus, nucleolus {ECO:0000269|PubMed:14988005}.		actin cytoskeleton organization [GO:0030036]; adrenal gland development [GO:0030325]; amygdala development [GO:0021764]; artery morphogenesis [GO:0048844]; brain development [GO:0007420]; camera-type eye morphogenesis [GO:0048593]; cell communication [GO:0007154]; cellular response to heat [GO:0034605]; cerebral cortex development [GO:0021987]; cognition [GO:0050890]; collagen fibril organization…	GTPase activator activity [GO:0005096]; phosphatidylcholine binding [GO:0031210]; phosphatidylethanolamine binding [GO:0008429]		TISSUE SPECIFICITY: Detected in brain, peripheral nerve, lung, colon and muscle. {ECO:0000269|PubMed:8417346}.
P55060	XPO2_HUMAN	reviewed	Exportin-2 (Exp2) (Cellular apoptosis susceptibility protein) (Chromosome segregation 1-like protein) (Importin-alpha re-exporter)	CSE1L CAS XPO2	Homo sapiens (Human)	971			cytoplasm [GO:0005737]; cytosol [GO:0005829]; extracellular exosome [GO:0070062]; membrane [GO:0016020]; nuclear envelope [GO:0005635]; nucleoplasm [GO:0005654]; nucleus [GO:0005634]	SUBCELLULAR LOCATION: Cytoplasm {ECO:0000269|PubMed:9323134}. Nucleus {ECO:0000269|PubMed:9323134}. Note=Shuttles between the nucleus and the cytoplasm. {ECO:0000269|PubMed:9323134}.		protein export from nucleus [GO:0006611]; protein import into nucleus [GO:0006606]	nuclear export signal receptor activity [GO:0005049]; Ran GTPase binding [GO:0008536]		TISSUE SPECIFICITY: Detected in brain, placenta, ovary, testis and trachea (at protein level) (PubMed:10331944). Widely expressed (PubMed:10331944). Highly expressed in testis and in proliferating cells (PubMed:7479798,PubMed:10331944). {ECO:0000269|PubMed:10331944, ECO:0000269|PubMed:7479798}.
Q96C36	P5CR2_HUMAN	reviewed	Pyrroline-5-carboxylate reductase 2 (P5C reductase 2) (P5CR 2) (EC 1.5.1.2)	PYCR2	Homo sapiens (Human)	320			mitochondrial matrix [GO:0005759]; mitochondrion [GO:0005739]	SUBCELLULAR LOCATION: Cytoplasm {ECO:0000269|PubMed:2722838}. Mitochondrion {ECO:0000269|PubMed:23024808, ECO:0000269|PubMed:25865492}.		cellular amino acid biosynthetic process [GO:0008652]; cellular response to oxidative stress [GO:0034599]; L-proline biosynthetic process [GO:0055129]; proline biosynthetic process [GO:0006561]	pyrroline-5-carboxylate reductase activity [GO:0004735]	PATHWAY: Amino-acid biosynthesis; L-proline biosynthesis; L-proline from L-glutamate 5-semialdehyde: step 1/1.	TISSUE SPECIFICITY: Detected in erythrocytes (at protein level) (PubMed:2722838, PubMed:6894153). Expressed in fetal brain (PubMed:25865492). {ECO:0000269|PubMed:25865492, ECO:0000269|PubMed:2722838, ECO:0000269|PubMed:6894153}.
O43813	LANC1_HUMAN	reviewed	Glutathione S-transferase LANCL1 (EC 2.5.1.18) (40 kDa erythrocyte membrane protein) (p40) (LanC-like protein 1)	LANCL1 GPR69A	Homo sapiens (Human)	399			cytoplasm [GO:0005737]; integral component of plasma membrane [GO:0005887]; plasma membrane [GO:0005886]	SUBCELLULAR LOCATION: Cytoplasm {ECO:0000269|PubMed:15811525}. Cell membrane {ECO:0000269|PubMed:10944443, ECO:0000269|PubMed:16979580}; Peripheral membrane protein {ECO:0000269|PubMed:10944443}.		G protein-coupled receptor signaling pathway [GO:0007186]; regulation of neuron apoptotic process [GO:0043523]; regulation of oxidative stress-induced neuron death [GO:1903203]	glutathione binding [GO:0043295]; glutathione transferase activity [GO:0004364]; G protein-coupled receptor activity [GO:0004930]; low-density lipoprotein particle receptor binding [GO:0050750]; SH3 domain binding [GO:0017124]; zinc ion binding [GO:0008270]		TISSUE SPECIFICITY: Detected in erythrocytes, brain, kidney, testis, ovary, heart, lung, placenta and spleen (at protein level). Ubiquitous. Strongly expressed in brain, spinal cord, pituitary gland, kidney, heart, skeletal muscle, pancreas, ovary and testis. {ECO:0000269|PubMed:10944443, ECO:0000269|PubMed:15811525, ECO:0000269|PubMed:9512664}.
Q9NQR4	NIT2_HUMAN	reviewed	Omega-amidase NIT2 (EC 3.5.1.3) (Nitrilase homolog 2)	NIT2 CUA002	Homo sapiens (Human)	276			centrosome [GO:0005813]; cytosol [GO:0005829]; extracellular exosome [GO:0070062]; extracellular region [GO:0005576]; specific granule lumen [GO:0035580]; tertiary granule lumen [GO:1904724]	SUBCELLULAR LOCATION: Cytoplasm {ECO:0000269|PubMed:17488281}.		asparagine metabolic process [GO:0006528]; glutamine metabolic process [GO:0006541]; neutrophil degranulation [GO:0043312]; oxaloacetate metabolic process [GO:0006107]	omega-amidase activity [GO:0050152]		TISSUE SPECIFICITY: Detected in fetal brain (at protein level). Ubiquitous. Detected in heart, brain, placenta, lung, liver, skeletal muscle, kidney, pancreas, prostate, spleen, thymus, prostate, testis, ovary, small intestine and colon. {ECO:0000269|PubMed:14528910, ECO:0000269|PubMed:17488281}.
Q15018	ABRX2_HUMAN	reviewed	BRISC complex subunit Abraxas 2 (Abraxas brother protein 1) (Protein FAM175B)	ABRAXAS2 ABRO1 FAM175B KIAA0157	Homo sapiens (Human)	415			BRISC complex [GO:0070552]; cytoplasm [GO:0005737]; cytosol [GO:0005829]; microtubule [GO:0005874]; spindle pole [GO:0000922]	SUBCELLULAR LOCATION: Cytoplasm {ECO:0000269|PubMed:20656690, ECO:0000269|PubMed:21195082, ECO:0000269|PubMed:21282113, ECO:0000269|PubMed:22974638, ECO:0000269|PubMed:24075985, ECO:0000269|PubMed:25283148}. Nucleus {ECO:0000269|PubMed:21282113, ECO:0000269|PubMed:22974638, ECO:0000269|PubMed:24075985, ECO:0000269|PubMed:25283148}. Cytoplasm, cytoskeleton, spindle pole {ECO:0000269|PubMed:2619566…		attachment of spindle microtubules to kinetochore [GO:0008608]; cell division [GO:0051301]; chromosome segregation [GO:0007059]; mitotic cell cycle [GO:0000278]; mitotic spindle assembly [GO:0090307]; protein deubiquitination [GO:0016579]; protein K63-linked deubiquitination [GO:0070536]; response to ischemia [GO:0002931]	microtubule binding [GO:0008017]; polyubiquitin modification-dependent protein binding [GO:0031593]		TISSUE SPECIFICITY: Detected in heart muscle (at protein level). Detected in heart and muscle, and at much lower levels in brain (PubMed:21195082). {ECO:0000269|PubMed:21195082}.
Q9NTJ5	SAC1_HUMAN	reviewed	Phosphatidylinositide phosphatase SAC1 (EC 3.1.3.-) (Suppressor of actin mutations 1-like protein)	SACM1L KIAA0851	Homo sapiens (Human)	587		TRANSMEM 56 76 Helical. {ECO:0000255}.; TRANSMEM 521 541 Helical. {ECO:0000255}.; TRANSMEM 549 569 Helical. {ECO:0000255}.	AMPA glutamate receptor complex [GO:0032281]; endoplasmic reticulum [GO:0005783]; endoplasmic reticulum membrane [GO:0005789]; Golgi apparatus [GO:0005794]; Golgi membrane [GO:0000139]; integral component of endoplasmic reticulum membrane [GO:0030176]	SUBCELLULAR LOCATION: Endoplasmic reticulum membrane {ECO:0000250|UniProtKB:Q9ES21}; Multi-pass membrane protein {ECO:0000250|UniProtKB:Q9ES21}.		phosphatidylinositol biosynthetic process [GO:0006661]; phosphatidylinositol dephosphorylation [GO:0046856]	phosphatase activity [GO:0016791]; phosphatidylinositol-3-phosphatase activity [GO:0004438]; phosphatidylinositol-4-phosphate phosphatase activity [GO:0043812]; phosphatidylinositol bisphosphate phosphatase activity [GO:0034593]; phosphatidylinositol phosphate 4-phosphatase activity [GO:0034596]		TISSUE SPECIFICITY: Detected in heart, brain, lung, liver, kidney, pancreas and testis. {ECO:0000269|PubMed:10048485}.
Q86X76	NIT1_HUMAN	reviewed	Deaminated glutathione amidase (dGSH amidase) (EC 3.5.1.128) (Nitrilase homolog 1)	NIT1	Homo sapiens (Human)	327			mitochondrion [GO:0005739]; nucleus [GO:0005634]	SUBCELLULAR LOCATION: Isoform 2: Mitochondrion {ECO:0000250|UniProtKB:Q8VDK1}.; SUBCELLULAR LOCATION: Isoform 1: Cytoplasm {ECO:0000250|UniProtKB:Q8VDK1}.		nitrogen compound metabolic process [GO:0006807]	hydrolase activity, acting on carbon-nitrogen (but not peptide) bonds, in linear amides [GO:0016811]; nitrilase activity [GO:0000257]		TISSUE SPECIFICITY: Detected in heart, brain, placenta, liver, skeletal muscle, kidney and pancreas. {ECO:0000269|PubMed:9671749}.
Q9BV57	MTND_HUMAN	reviewed	1,2-dihydroxy-3-keto-5-methylthiopentene dioxygenase (EC 1.13.11.54) (Acireductone dioxygenase (Fe(2+)-requiring)) (ARD) (Fe-ARD) (Membrane-type 1 matrix metalloproteinase cytoplasmic tail-binding protein 1) (MTCBP-1) (Submergence-induced protein-like factor) (Sip-L)	ADI1 MTCBP1 HMFT1638	Homo sapiens (Human)	179			cytoplasm [GO:0005737]; cytosol [GO:0005829]; nucleus [GO:0005634]; plasma membrane [GO:0005886]	SUBCELLULAR LOCATION: Cytoplasm. Nucleus. Cell membrane; Peripheral membrane protein; Cytoplasmic side. Note=Localizes to the plasma membrane when complexed to MMP14.		L-methionine salvage from methylthioadenosine [GO:0019509]; methionine metabolic process [GO:0006555]	acireductone dioxygenase [iron(II)-requiring] activity [GO:0010309]; iron ion binding [GO:0005506]; oxidoreductase activity [GO:0016491]	PATHWAY: Amino-acid biosynthesis; L-methionine biosynthesis via salvage pathway; L-methionine from S-methyl-5-thio-alpha-D-ribose 1-phosphate: step 5/6. {ECO:0000255|HAMAP-Rule:MF_03154}.	TISSUE SPECIFICITY: Detected in heart, colon, lung, stomach, brain, spleen, liver, skeletal muscle and kidney. {ECO:0000269|PubMed:11602742, ECO:0000269|PubMed:14718544}.
O95865	DDAH2_HUMAN	reviewed	N(G),N(G)-dimethylarginine dimethylaminohydrolase 2 (DDAH-2) (Dimethylarginine dimethylaminohydrolase 2) (EC 3.5.3.18) (DDAHII) (Dimethylargininase-2) (Protein G6a) (S-phase protein)	DDAH2 DDAH G6A NG30	Homo sapiens (Human)	285			cytosol [GO:0005829]; extracellular exosome [GO:0070062]; microtubule organizing center [GO:0005815]; mitochondrion [GO:0005739]	SUBCELLULAR LOCATION: Cytoplasm {ECO:0000269|PubMed:21898353}. Mitochondrion {ECO:0000269|PubMed:21898353}. Note=Translocates from cytosol to mitochondrion upon IL-1beta stimulation in chondrocytes.		arginine catabolic process [GO:0006527]; arginine metabolic process [GO:0006525]; citrulline metabolic process [GO:0000052]; negative regulation of apoptotic process [GO:0043066]; nitric oxide biosynthetic process [GO:0006809]; nitric oxide mediated signal transduction [GO:0007263]; positive regulation of nitric oxide biosynthetic process [GO:0045429]; regulation of nitric-oxide synthase activity…	amino acid binding [GO:0016597]; catalytic activity [GO:0003824]; dimethylargininase activity [GO:0016403]		TISSUE SPECIFICITY: Detected in heart, placenta, lung, liver, skeletal muscle, kidney and pancreas, and at very low levels in brain. {ECO:0000269|PubMed:10493931}.
Q9NRN7	ADPPT_HUMAN	reviewed	L-aminoadipate-semialdehyde dehydrogenase-phosphopantetheinyl transferase (EC 2.7.8.7) (4'-phosphopantetheinyl transferase) (Alpha-aminoadipic semialdehyde dehydrogenase-phosphopantetheinyl transferase) (AASD-PPT) (LYS5 ortholog)	AASDHPPT CGI-80 HAH-P HSPC223 x0005	Homo sapiens (Human)	309			cytosol [GO:0005829]; extracellular exosome [GO:0070062]	SUBCELLULAR LOCATION: Cytoplasm {ECO:0000269|PubMed:12815048}.		lysine biosynthetic process via aminoadipic acid [GO:0019878]; pantothenate metabolic process [GO:0015939]	holo-[acyl-carrier-protein] synthase activity [GO:0008897]; magnesium ion binding [GO:0000287]		TISSUE SPECIFICITY: Detected in heart, skeletal muscle, placenta, testis, brain, pancreas, liver and kidney. {ECO:0000269|PubMed:11286508, ECO:0000269|PubMed:12815048}.
Q16740	CLPP_HUMAN	reviewed	ATP-dependent Clp protease proteolytic subunit, mitochondrial (EC 3.4.21.92) (Endopeptidase Clp)	CLPP	Homo sapiens (Human)	277			endopeptidase Clp complex [GO:0009368]; mitochondrial matrix [GO:0005759]; mitochondrion [GO:0005739]	SUBCELLULAR LOCATION: Mitochondrion matrix {ECO:0000269|PubMed:10525407}.		protein homooligomerization [GO:0051260]; protein quality control for misfolded or incompletely synthesized proteins [GO:0006515]; proteolysis involved in cellular protein catabolic process [GO:0051603]	ATPase binding [GO:0051117]; ATP-dependent peptidase activity [GO:0004176]; identical protein binding [GO:0042802]; peptidase activity [GO:0008233]; serine-type endopeptidase activity [GO:0004252]		TISSUE SPECIFICITY: Detected in liver (at protein level). Predominantly expressed in skeletal muscle. Intermediate levels in heart, liver and pancreas. Low in brain, placenta, lung and kidney. {ECO:0000269|PubMed:10525407, ECO:0000269|PubMed:8543061}.
Q96C86	DCPS_HUMAN	reviewed	m7GpppX diphosphatase (EC 3.6.1.59) (DCS-1) (Decapping scavenger enzyme) (Hint-related 7meGMP-directed hydrolase) (Histidine triad nucleotide-binding protein 5) (Histidine triad protein member 5) (HINT-5) (Scavenger mRNA-decapping enzyme DcpS)	DCPS DCS1 HINT5 HSPC015	Homo sapiens (Human)	337			cytoplasm [GO:0005737]; cytosol [GO:0005829]; mitochondrion [GO:0005739]; nucleoplasm [GO:0005654]; nucleus [GO:0005634]; P-body [GO:0000932]	SUBCELLULAR LOCATION: Cytoplasm. Nucleus. Note=Predominantly localized in the nucleus. Nucleocytoplasmic shuttling protein that can transiently enter the cytoplasm in mammalian cells in a XPO1/CRM1-dependent manner.		cellular response to menadione [GO:0036245]; deadenylation-dependent decapping of nuclear-transcribed mRNA [GO:0000290]; exonucleolytic catabolism of deadenylated mRNA [GO:0043928]; mRNA cis splicing, via spliceosome [GO:0045292]; negative regulation of programmed cell death [GO:0043069]; nuclear-transcribed mRNA catabolic process, deadenylation-dependent decay [GO:0000288]	exoribonuclease activity [GO:0004532]; m7G(5')pppN diphosphatase activity [GO:0050072]; RNA 7-methylguanosine cap binding [GO:0000340]		TISSUE SPECIFICITY: Detected in liver, brain, kidney, testis and prostate. {ECO:0000269|PubMed:12871939}.
Q15637	SF01_HUMAN	reviewed	Splicing factor 1 (Mammalian branch point-binding protein) (BBP) (mBBP) (Transcription factor ZFM1) (Zinc finger gene in MEN1 locus) (Zinc finger protein 162)	SF1 ZFM1 ZNF162	Homo sapiens (Human)	639			nuclear body [GO:0016604]; nucleoplasm [GO:0005654]; nucleus [GO:0005634]; ribosome [GO:0005840]; spliceosomal complex [GO:0005681]	SUBCELLULAR LOCATION: Nucleus.		Leydig cell differentiation [GO:0033327]; male sex determination [GO:0030238]; mRNA 3'-splice site recognition [GO:0000389]; mRNA splicing, via spliceosome [GO:0000398]; negative regulation of smooth muscle cell proliferation [GO:0048662]; nuclear body organization [GO:0030575]; regulation of steroid biosynthetic process [GO:0050810]; spliceosomal complex assembly [GO:0000245]	identical protein binding [GO:0042802]; pre-mRNA branch point binding [GO:0045131]; RNA binding [GO:0003723]; transcription corepressor activity [GO:0003714]; zinc ion binding [GO:0008270]		TISSUE SPECIFICITY: Detected in lung, ovary, adrenal gland, colon, kidney, muscle, pancreas, thyroid, placenta, brain, liver and heart. {ECO:0000269|PubMed:7912130}.
P05161	ISG15_HUMAN	reviewed	Ubiquitin-like protein ISG15 (Interferon-induced 15 kDa protein) (Interferon-induced 17 kDa protein) (IP17) (Ubiquitin cross-reactive protein) (hUCRP)	ISG15 G1P2 UCRP	Homo sapiens (Human)	165			cytosol [GO:0005829]; extracellular region [GO:0005576]; nucleoplasm [GO:0005654]	SUBCELLULAR LOCATION: Cytoplasm {ECO:0000269|PubMed:22859821}. Secreted {ECO:0000269|PubMed:22859821}. Note=Exists in three distinct states: free within the cell, released into the extracellular space, or conjugated to target proteins.		defense response to bacterium [GO:0042742]; defense response to virus [GO:0051607]; integrin-mediated signaling pathway [GO:0007229]; interferon-gamma secretion [GO:0072643]; interleukin-10 secretion [GO:0072608]; ISG15-protein conjugation [GO:0032020]; modification-dependent protein catabolic process [GO:0019941]; negative regulation of protein ubiquitination [GO:0031397]; negative regulation of…	integrin binding [GO:0005178]; protein tag [GO:0031386]		TISSUE SPECIFICITY: Detected in lymphoid cells, striated and smooth muscle, several epithelia and neurons. Expressed in neutrophils, monocytes and lymphocytes. Enhanced expression seen in pancreatic adenocarcinoma, endometrial cancer, and bladder cancer, as compared to non-cancerous tissue. In bladder cancer, the increase in expression exhibits a striking positive correlation with more advanced s…
P07948	LYN_HUMAN	reviewed	Tyrosine-protein kinase Lyn (EC 2.7.10.2) (Lck/Yes-related novel protein tyrosine kinase) (V-yes-1 Yamaguchi sarcoma viral related oncogene homolog) (p53Lyn) (p56Lyn)	LYN JTK8	Homo sapiens (Human)	512			cell-cell adherens junction [GO:0005913]; cytoplasm [GO:0005737]; cytosol [GO:0005829]; extracellular exosome [GO:0070062]; extrinsic component of cytoplasmic side of plasma membrane [GO:0031234]; glutamatergic synapse [GO:0098978]; Golgi apparatus [GO:0005794]; integrin alpha2-beta1 complex [GO:0034666]; intracellular membrane-bounded organelle [GO:0043231]; mast cell granule [GO:0042629]; membr…	SUBCELLULAR LOCATION: Cell membrane. Nucleus. Cytoplasm. Cytoplasm, perinuclear region. Golgi apparatus. Membrane {ECO:0000305}; Lipid-anchor {ECO:0000305}. Note=Accumulates in the nucleus by inhibition of CRM1-mediated nuclear export. Nuclear accumulation is increased by inhibition of its kinase activity. The trafficking from the Golgi apparatus to the plasma membrane occurs in a kinase domain-d…		adaptive immune response [GO:0002250]; B cell homeostasis [GO:0001782]; B cell receptor signaling pathway [GO:0050853]; blood coagulation [GO:0007596]; cell differentiation [GO:0030154]; cellular response to DNA damage stimulus [GO:0006974]; cellular response to extracellular stimulus [GO:0031668]; cellular response to heat [GO:0034605]; cellular response to retinoic acid [GO:0071300]; cytokine s…	ATP binding [GO:0005524]; enzyme binding [GO:0019899]; ephrin receptor binding [GO:0046875]; gamma-tubulin binding [GO:0043015]; glycosphingolipid binding [GO:0043208]; integrin binding [GO:0005178]; ion channel binding [GO:0044325]; kinase activity [GO:0016301]; non-membrane spanning protein tyrosine kinase activity [GO:0004715]; phosphoprotein binding [GO:0051219]; phosphorylation-dependent pro…		TISSUE SPECIFICITY: Detected in monocytes (at protein level). Detected in placenta, and in fetal brain, lung, liver and kidney. Widely expressed in a variety of organs, tissues, and cell types such as epidermoid, hematopoietic, and neuronal cells. Expressed in primary neuroblastoma tumors. {ECO:0000269|PubMed:3561390, ECO:0000269|PubMed:8064233}.
O75828	CBR3_HUMAN	reviewed	Carbonyl reductase [NADPH] 3 (EC 1.1.1.184) (NADPH-dependent carbonyl reductase 3) (Short chain dehydrogenase/reductase family 21C member 2)	CBR3	Homo sapiens (Human)	277			cytosol [GO:0005829]; extracellular space [GO:0005615]; nucleoplasm [GO:0005654]	SUBCELLULAR LOCATION: Cytoplasm {ECO:0000269|PubMed:18493841}.		cognition [GO:0050890]; phylloquinone catabolic process [GO:0042376]; xenobiotic metabolic process [GO:0006805]	3-keto sterol reductase activity [GO:0000253]; carbonyl reductase (NADPH) activity [GO:0004090]; NADPH binding [GO:0070402]		TISSUE SPECIFICITY: Detected in ovary, pancreas, intestine, colon, kidney, brain, thymus, lung, heart, liver, spleen, leukocyte, prostate and testis. {ECO:0000269|PubMed:18493841}.
Q9NR46	SHLB2_HUMAN	reviewed	Endophilin-B2 (SH3 domain-containing GRB2-like protein B2)	SH3GLB2 KIAA1848 PP578	Homo sapiens (Human)	395			cytoplasm [GO:0005737]; cytosol [GO:0005829]; nucleoplasm [GO:0005654]	SUBCELLULAR LOCATION: Cytoplasm {ECO:0000269|PubMed:11161816}.			cadherin binding [GO:0045296]; identical protein binding [GO:0042802]		TISSUE SPECIFICITY: Detected in skeletal muscle, adipocyte, brain, lung, colon and mammary gland. {ECO:0000269|PubMed:11161816}.
Q15124	PGM5_HUMAN	reviewed	Phosphoglucomutase-like protein 5 (Aciculin) (Phosphoglucomutase-related protein) (PGM-RP)	PGM5 PGMRP	Homo sapiens (Human)	567			cell-cell adherens junction [GO:0005913]; costamere [GO:0043034]; cytoplasmic side of plasma membrane [GO:0009898]; cytosol [GO:0005829]; dystrophin-associated glycoprotein complex [GO:0016010]; focal adhesion [GO:0005925]; intercalated disc [GO:0014704]; sarcolemma [GO:0042383]; spot adherens junction [GO:0005914]; stress fiber [GO:0001725]; Z disc [GO:0030018]	SUBCELLULAR LOCATION: Cell junction, adherens junction {ECO:0000269|PubMed:8175905}. Cytoplasm, cytoskeleton {ECO:0000269|PubMed:8175905}. Note=Adherens-type cellular junctions. Concentrated in focal contacts at the ends of actin bundles, and associated with actin filaments.		cell adhesion [GO:0007155]; glucose metabolic process [GO:0006006]; myofibril assembly [GO:0030239]; striated muscle tissue development [GO:0014706]	magnesium ion binding [GO:0000287]; phosphoglucomutase activity [GO:0004614]; structural molecule activity [GO:0005198]		TISSUE SPECIFICITY: Detected in smooth and cardiac muscle at high levels and in skeletal muscle at low level. Present in other tissues due to vascular or other smooth muscle component. Low levels are present in liver, kidney, skin and brain (at protein level). {ECO:0000269|PubMed:8175905, ECO:0000269|PubMed:8631316}.
O00148	DX39A_HUMAN	reviewed	ATP-dependent RNA helicase DDX39A (EC 3.6.4.13) (DEAD box protein 39) (Nuclear RNA helicase URH49)	DDX39A DDX39	Homo sapiens (Human)	427			cytoplasm [GO:0005737]; membrane [GO:0016020]; nuclear speck [GO:0016607]; nucleoplasm [GO:0005654]; nucleus [GO:0005634]	SUBCELLULAR LOCATION: Nucleus {ECO:0000269|PubMed:21859714}. Cytoplasm {ECO:0000269|PubMed:21859714}. Note=Can translocate to the cytoplasm in the presence of MX1.		mRNA 3'-end processing [GO:0031124]; mRNA export from nucleus [GO:0006406]; mRNA splicing, via spliceosome [GO:0000398]; RNA export from nucleus [GO:0006405]	ATPase activity [GO:0016887]; ATP binding [GO:0005524]; helicase activity [GO:0004386]; identical protein binding [GO:0042802]; RNA binding [GO:0003723]		TISSUE SPECIFICITY: Detected in testis, and at lower levels in brain, kidney, lung, thymus, spleen and salivary gland. {ECO:0000269|PubMed:15047853}.
Q9C0C2	TB182_HUMAN	reviewed	182 kDa tankyrase-1-binding protein	TNKS1BP1 KIAA1741 TAB182	Homo sapiens (Human)	1729			CCR4-NOT complex [GO:0030014]; cell-cell adherens junction [GO:0005913]; cytoplasm [GO:0005737]; cytoskeleton [GO:0005856]; cytosol [GO:0005829]; nuclear heterochromatin [GO:0005720]; nucleus [GO:0005634]	SUBCELLULAR LOCATION: Nucleus. Cytoplasm, cytoskeleton. Chromosome. Note=Colocalizes with chromosomes during mitosis, and in the cytoplasm with cortical actin.		cellular response to ionizing radiation [GO:0071479]; DNA damage response, signal transduction by p53 class mediator resulting in cell cycle arrest [GO:0006977]; double-strand break repair [GO:0006302]; nuclear-transcribed mRNA poly(A) tail shortening [GO:0000289]; positive regulation of peptidyl-serine phosphorylation [GO:0033138]; positive regulation of peptidyl-threonine phosphorylation [GO:00…	ankyrin repeat binding [GO:0071532]; cadherin binding [GO:0045296]; enzyme binding [GO:0019899]; protein-containing complex binding [GO:0044877]		TISSUE SPECIFICITY: Detected in testis, ovary, lung, skeletal muscle, heart, prostate and pancreas, and at very low levels in brain and peripheral blood leukocytes.
P54803	GALC_HUMAN	reviewed	Galactocerebrosidase (GALCERase) (EC 3.2.1.46) (Galactocerebroside beta-galactosidase) (Galactosylceramidase) (Galactosylceramide beta-galactosidase)	GALC	Homo sapiens (Human)	685			lysosomal lumen [GO:0043202]; lysosome [GO:0005764]	SUBCELLULAR LOCATION: Lysosome.		galactosylceramide catabolic process [GO:0006683]; glycosphingolipid metabolic process [GO:0006687]; myelination [GO:0042552]	galactosylceramidase activity [GO:0004336]		TISSUE SPECIFICITY: Detected in urine. Detected in testis, brain and placenta (at protein level). Detected in kidney and liver. {ECO:0000269|PubMed:8399327}.
Q13740	CD166_HUMAN	reviewed	CD166 antigen (Activated leukocyte cell adhesion molecule) (CD antigen CD166)	ALCAM MEMD	Homo sapiens (Human)	583		TRANSMEM 528 549 Helical. {ECO:0000255}.	axon [GO:0030424]; dendrite [GO:0030425]; external side of plasma membrane [GO:0009897]; extracellular exosome [GO:0070062]; focal adhesion [GO:0005925]; immunological synapse [GO:0001772]; integral component of plasma membrane [GO:0005887]; intrinsic component of plasma membrane [GO:0031226]; neuronal cell body [GO:0043025]	SUBCELLULAR LOCATION: Cell membrane {ECO:0000269|PubMed:15048703, ECO:0000269|PubMed:15294938, ECO:0000269|PubMed:16352806, ECO:0000269|PubMed:23169771, ECO:0000269|PubMed:24740813, ECO:0000269|PubMed:24945728, ECO:0000269|PubMed:7760007}; Single-pass type I membrane protein {ECO:0000305}. Cell projection, axon {ECO:0000250|UniProtKB:Q61490}. Cell projection, dendrite {ECO:0000250|UniProtKB:Q6149…	TOPO_DOM 28 527 Extracellular. {ECO:0000255}.; TOPO_DOM 550 583 Cytoplasmic. {ECO:0000255}.	adaptive immune response [GO:0002250]; axon extension involved in axon guidance [GO:0048846]; cell adhesion [GO:0007155]; heterophilic cell-cell adhesion via plasma membrane cell adhesion molecules [GO:0007157]; motor neuron axon guidance [GO:0008045]; neuron projection extension [GO:1990138]; retinal ganglion cell axon guidance [GO:0031290]; signal transduction [GO:0007165]	identical protein binding [GO:0042802]; signaling receptor binding [GO:0005102]		TISSUE SPECIFICITY: Detected on hematopoietic stem cells derived from umbilical cord blood (PubMed:24740813). Detected on lymph vessel endothelial cells, skin and tonsil (PubMed:23169771). Detected on peripheral blood monocytes (PubMed:15048703). Detected on monocyte-derived dendritic cells (at protein level) (PubMed:16352806). Detected at low levels in spleen, placenta, liver (PubMed:9502422). E…
Q12840	KIF5A_HUMAN	reviewed	Kinesin heavy chain isoform 5A (Kinesin heavy chain neuron-specific 1) (Neuronal kinesin heavy chain) (NKHC)	KIF5A NKHC1	Homo sapiens (Human)	1032			axon cytoplasm [GO:1904115]; ciliary rootlet [GO:0035253]; cytosol [GO:0005829]; dendrite cytoplasm [GO:0032839]; kinesin complex [GO:0005871]; membrane [GO:0016020]; microtubule [GO:0005874]; neuronal cell body [GO:0043025]; perinuclear region of cytoplasm [GO:0048471]; synapse [GO:0045202]	SUBCELLULAR LOCATION: Cytoplasm, perinuclear region {ECO:0000250}. Cytoplasm, cytoskeleton {ECO:0000250}. Note=Concentrated in the cell body of the neurons, particularly in the perinuclear region. {ECO:0000250}.		anterograde axonal protein transport [GO:0099641]; anterograde dendritic transport of neurotransmitter receptor complex [GO:0098971]; antigen processing and presentation of exogenous peptide antigen via MHC class II [GO:0019886]; axon guidance [GO:0007411]; chemical synaptic transmission [GO:0007268]; microtubule-based movement [GO:0007018]; retrograde neuronal dense core vesicle transport [GO:19…	ATPase activity [GO:0016887]; ATP binding [GO:0005524]; ATP-dependent microtubule motor activity, plus-end-directed [GO:0008574]; kinesin binding [GO:0019894]; microtubule binding [GO:0008017]; microtubule motor activity [GO:0003777]; motor activity [GO:0003774]		TISSUE SPECIFICITY: Distributed throughout the CNS but is highly enriched in subsets of neurons.
Q13275	SEM3F_HUMAN	reviewed	Semaphorin-3F (Sema III/F) (Semaphorin IV) (Sema IV)	SEMA3F	Homo sapiens (Human)	785			extracellular space [GO:0005615]; glutamatergic synapse [GO:0098978]; integral component of plasma membrane [GO:0005887]	SUBCELLULAR LOCATION: Secreted {ECO:0000250}.		axon extension involved in axon guidance [GO:0048846]; axon guidance [GO:0007411]; branchiomotor neuron axon guidance [GO:0021785]; facial nerve structural organization [GO:0021612]; negative chemotaxis [GO:0050919]; negative regulation of axon extension involved in axon guidance [GO:0048843]; nerve development [GO:0021675]; neural crest cell migration [GO:0001755]; neural crest cell migration in…	chemorepellent activity [GO:0045499]; neuropilin binding [GO:0038191]; semaphorin receptor binding [GO:0030215]		TISSUE SPECIFICITY: Expressed abundantly but differentially in a variety of neural and nonneural tissues. There is high expression in mammary gland, kidney, fetal brain, and lung and lower expression in heart and liver.
Q01650	LAT1_HUMAN	reviewed	Large neutral amino acids transporter small subunit 1 (4F2 light chain) (4F2 LC) (4F2LC) (CD98 light chain) (Integral membrane protein E16) (L-type amino acid transporter 1) (hLAT1) (Solute carrier family 7 member 5) (y+ system cationic amino acid transporter)	SLC7A5 CD98LC LAT1 MPE16	Homo sapiens (Human)	507		TRANSMEM 50 70 Helical. {ECO:0000255}.; TRANSMEM 84 104 Helical. {ECO:0000255}.; TRANSMEM 120 140 Helical. {ECO:0000255}.; TRANSMEM 146 166 Helical. {ECO:0000255}.; TRANSMEM 170 190 Helical. {ECO:0000255}.; TRANSMEM 199 219 Helical. {ECO:0000255}.; TRANSMEM 243 263 Helical. {ECO:0000255}.; TRANSMEM 274 294 Helical. {ECO:0000255}.; TRANSMEM 319 339 Helical. {ECO:0000255}.; TRANSMEM 396 416 Helical…	apical plasma membrane [GO:0016324]; cytosol [GO:0005829]; extracellular exosome [GO:0070062]; integral component of membrane [GO:0016021]; intracellular membrane-bounded organelle [GO:0043231]; membrane [GO:0016020]; plasma membrane [GO:0005886]	SUBCELLULAR LOCATION: Cytoplasm, cytosol. Apical cell membrane; Multi-pass membrane protein. Note=Located to the plasma membrane by SLC3A2/4F2hc. Localized to the apical membrane of placental syncytiophoblastic cells. Expressed in both luminal and abluminal membranes of brain capillary endothelial cells (By similarity). {ECO:0000250}.		cell differentiation [GO:0030154]; cellular amino acid metabolic process [GO:0006520]; L-alpha-amino acid transmembrane transport [GO:1902475]; leukocyte migration [GO:0050900]; nervous system development [GO:0007399]; neutral amino acid transport [GO:0015804]	amino acid transmembrane transporter activity [GO:0015171]; L-amino acid transmembrane transporter activity [GO:0015179]; neutral amino acid transmembrane transporter activity [GO:0015175]; peptide antigen binding [GO:0042605]		TISSUE SPECIFICITY: Expressed abundantly in adult lung, liver, brain, skeletal muscle, placenta, bone marrow, testis, resting lymphocytes and monocytes, and in fetal liver. Weaker expression in thymus, cornea, retina, peripheral leukocytes, spleen, kidney, colon and lymph node. During gestation, expression in the placenta was significantly stronger at full-term than at the mid-trimester stage. Al…
Q05084	ICA69_HUMAN	reviewed	Islet cell autoantigen 1 (69 kDa islet cell autoantigen) (ICA69) (Islet cell autoantigen p69) (ICAp69) (p69)	ICA1	Homo sapiens (Human)	483			cell junction [GO:0030054]; cytoplasm [GO:0005737]; cytosol [GO:0005829]; Golgi membrane [GO:0000139]; intracellular membrane-bounded organelle [GO:0043231]; secretory granule membrane [GO:0030667]; synaptic vesicle membrane [GO:0030672]	SUBCELLULAR LOCATION: Cytoplasm, cytosol {ECO:0000269|PubMed:12682071}. Golgi apparatus membrane {ECO:0000305}; Peripheral membrane protein {ECO:0000305}. Cytoplasmic vesicle, secretory vesicle membrane {ECO:0000305}; Peripheral membrane protein {ECO:0000305}. Cytoplasmic vesicle, secretory vesicle, synaptic vesicle membrane {ECO:0000305}; Peripheral membrane protein {ECO:0000305}. Note=Predomina…		neurotransmitter transport [GO:0006836]; regulation of insulin secretion [GO:0050796]	protein domain specific binding [GO:0019904]		TISSUE SPECIFICITY: Expressed abundantly in pancreas, heart and brain with low levels of expression in lung, kidney, liver and thyroid.
Q71U36	TBA1A_HUMAN	reviewed	Tubulin alpha-1A chain (Alpha-tubulin 3) (Tubulin B-alpha-1) (Tubulin alpha-3 chain) [Cleaved into: Detyrosinated tubulin alpha-1A chain]	TUBA1A TUBA3	Homo sapiens (Human)	451			cytoplasm [GO:0005737]; cytoplasmic microtubule [GO:0005881]; cytoplasmic ribonucleoprotein granule [GO:0036464]; cytosol [GO:0005829]; extracellular exosome [GO:0070062]; membrane raft [GO:0045121]; microtubule [GO:0005874]; microtubule cytoskeleton [GO:0015630]; myelin sheath [GO:0043209]; neuromuscular junction [GO:0031594]; nucleus [GO:0005634]; recycling endosome [GO:0055037]	SUBCELLULAR LOCATION: Cytoplasm, cytoskeleton.		cell division [GO:0051301]; ciliary basal body-plasma membrane docking [GO:0097711]; cytoskeleton-dependent intracellular transport [GO:0030705]; G2/M transition of mitotic cell cycle [GO:0000086]; microtubule-based process [GO:0007017]; microtubule cytoskeleton organization [GO:0000226]; mitotic cell cycle [GO:0000278]; regulation of G2/M transition of mitotic cell cycle [GO:0010389]; regulation…	GTPase activity [GO:0003924]; GTP binding [GO:0005525]; protein domain specific binding [GO:0019904]; structural constituent of cytoskeleton [GO:0005200]; structural molecule activity [GO:0005198]		TISSUE SPECIFICITY: Expressed at a high level in fetal brain. {ECO:0000269|PubMed:17584854}.
Q8NC51	PAIRB_HUMAN	reviewed	Plasminogen activator inhibitor 1 RNA-binding protein (PAI1 RNA-binding protein 1) (PAI-RBP1) (SERPINE1 mRNA-binding protein 1)	SERBP1 PAIRBP1 CGI-55	Homo sapiens (Human)	408			cytoplasm [GO:0005737]; cytosol [GO:0005829]; extracellular exosome [GO:0070062]; membrane [GO:0016020]; nucleus [GO:0005634]; perinuclear region of cytoplasm [GO:0048471]; plasma membrane [GO:0005886]	SUBCELLULAR LOCATION: Cytoplasm {ECO:0000269|PubMed:12505151, ECO:0000269|PubMed:28695742}. Nucleus {ECO:0000269|PubMed:12505151, ECO:0000269|PubMed:28695742}. Cytoplasm, perinuclear region {ECO:0000269|PubMed:12505151}.		PML body organization [GO:0030578]; regulation of apoptotic process [GO:0042981]; regulation of mRNA stability [GO:0043488]	cadherin binding [GO:0045296]; mRNA 3'-UTR binding [GO:0003730]; RNA binding [GO:0003723]; SUMO binding [GO:0032183]		TISSUE SPECIFICITY: Expressed at high level in the heart, skeletal muscle and kidney, and at low levels in placenta, liver and brain. {ECO:0000269|PubMed:12505151}.
Q13188	STK3_HUMAN	reviewed	Serine/threonine-protein kinase 3 (EC 2.7.11.1) (Mammalian STE20-like protein kinase 2) (MST-2) (STE20-like kinase MST2) (Serine/threonine-protein kinase Krs-1) [Cleaved into: Serine/threonine-protein kinase 3 36kDa subunit (MST2/N); Serine/threonine-protein kinase 3 20kDa subunit (MST2/C)]	STK3 KRS1 MST2	Homo sapiens (Human)	491			cytoplasm [GO:0005737]; cytosol [GO:0005829]; nucleus [GO:0005634]; protein-containing complex [GO:0032991]	SUBCELLULAR LOCATION: Cytoplasm {ECO:0000250}. Nucleus {ECO:0000250}. Note=The caspase-cleaved form cycles between nucleus and cytoplasm (By similarity). Phosphorylation at Thr-117 leads to inhibition of nuclear translocation. {ECO:0000250, ECO:0000269|PubMed:19525978}.		activation of protein kinase activity [GO:0032147]; apoptotic process [GO:0006915]; cell differentiation involved in embryonic placenta development [GO:0060706]; central nervous system development [GO:0007417]; endocardium development [GO:0003157]; hepatocyte apoptotic process [GO:0097284]; hippo signaling [GO:0035329]; intracellular signal transduction [GO:0035556]; negative regulation of canoni…	ATP binding [GO:0005524]; identical protein binding [GO:0042802]; magnesium ion binding [GO:0000287]; protein dimerization activity [GO:0046983]; protein kinase activity [GO:0004672]; protein serine/threonine kinase activator activity [GO:0043539]; protein serine/threonine kinase activity [GO:0004674]		TISSUE SPECIFICITY: Expressed at high levels in adult kidney, skeletal and placenta tissues and at very low levels in adult heart, lung and brain tissues. {ECO:0000269|PubMed:8566796}.
Q9Y2J2	E41L3_HUMAN	reviewed	Band 4.1-like protein 3 (4.1B) (Differentially expressed in adenocarcinoma of the lung protein 1) (DAL-1) [Cleaved into: Band 4.1-like protein 3, N-terminally processed]	EPB41L3 DAL1 KIAA0987	Homo sapiens (Human)	1087			axolemma [GO:0030673]; cell-cell junction [GO:0005911]; cytoskeleton [GO:0005856]; cytosol [GO:0005829]; juxtaparanode region of axon [GO:0044224]; paranode region of axon [GO:0033270]; plasma membrane [GO:0005886]; postsynaptic density [GO:0014069]	SUBCELLULAR LOCATION: Cytoplasm, cytoskeleton {ECO:0000250}. Cell junction {ECO:0000269|PubMed:9892180}. Cell membrane {ECO:0000269|PubMed:9892180}; Peripheral membrane protein {ECO:0000269|PubMed:9892180}; Cytoplasmic side {ECO:0000269|PubMed:9892180}. Cytoplasm {ECO:0000269|PubMed:9892180}. Note=Detected in the cytoplasm of actively dividing cells.		actomyosin structure organization [GO:0031032]; apoptotic process [GO:0006915]; cortical actin cytoskeleton organization [GO:0030866]; cortical cytoskeleton organization [GO:0030865]; cytoskeletal anchoring at plasma membrane [GO:0007016]; myelin maintenance [GO:0043217]; neuron projection morphogenesis [GO:0048812]; paranodal junction assembly [GO:0030913]; protein localization to juxtaparanode …	actin binding [GO:0003779]; structural constituent of cytoskeleton [GO:0005200]		TISSUE SPECIFICITY: Expressed at high levels in brain, with lower levels in kidney, intestine, and testis. Detected in lung. {ECO:0000269|PubMed:9892180}.
P28907	CD38_HUMAN	reviewed	ADP-ribosyl cyclase/cyclic ADP-ribose hydrolase 1 (EC 3.2.2.6) (2'-phospho-ADP-ribosyl cyclase) (2'-phospho-ADP-ribosyl cyclase/2'-phospho-cyclic-ADP-ribose transferase) (EC 2.4.99.20) (2'-phospho-cyclic-ADP-ribose transferase) (ADP-ribosyl cyclase 1) (ADPRC 1) (Cyclic ADP-ribose hydrolase 1) (cADPr hydrolase 1) (T10) (CD antigen CD38)	CD38	Homo sapiens (Human)	300		TRANSMEM 22 42 Helical; Signal-anchor for type II membrane protein. {ECO:0000255}.	basolateral plasma membrane [GO:0016323]; cell surface [GO:0009986]; extracellular exosome [GO:0070062]; integral component of membrane [GO:0016021]; membrane [GO:0016020]; nucleus [GO:0005634]; plasma membrane [GO:0005886]; secretory granule membrane [GO:0030667]	SUBCELLULAR LOCATION: Membrane; Single-pass type II membrane protein.	TOPO_DOM 1 21 Cytoplasmic. {ECO:0000255}.; TOPO_DOM 43 300 Extracellular. {ECO:0000255}.	apoptotic signaling pathway [GO:0097190]; artery smooth muscle contraction [GO:0014824]; B cell receptor signaling pathway [GO:0050853]; female pregnancy [GO:0007565]; long-term synaptic depression [GO:0060292]; NAD metabolic process [GO:0019674]; negative regulation of apoptotic process [GO:0043066]; negative regulation of bone resorption [GO:0045779]; negative regulation of neuron projection de…	identical protein binding [GO:0042802]; NAD(P)+ nucleosidase activity [GO:0050135]; NAD+ nucleosidase activity [GO:0003953]; NAD+ nucleotidase, cyclic ADP-ribose generating [GO:0061809]; phosphorus-oxygen lyase activity [GO:0016849]; transferase activity [GO:0016740]		TISSUE SPECIFICITY: Expressed at high levels in pancreas, liver, kidney, brain, testis, ovary, placenta, malignant lymphoma and neuroblastoma. {ECO:0000269|PubMed:9074508}.
P46977	STT3A_HUMAN	reviewed	Dolichyl-diphosphooligosaccharide--protein glycosyltransferase subunit STT3A (Oligosaccharyl transferase subunit STT3A) (STT3-A) (EC 2.4.99.18) (B5) (Integral membrane protein 1) (Transmembrane protein TMC)	STT3A ITM1 TMC	Homo sapiens (Human)	705		TRANSMEM 18 38 Helical. {ECO:0000255}.; TRANSMEM 120 138 Helical. {ECO:0000250|UniProtKB:P39007}.; TRANSMEM 141 158 Helical. {ECO:0000250|UniProtKB:P39007}.; TRANSMEM 170 189 Helical. {ECO:0000250|UniProtKB:P39007}.; TRANSMEM 192 206 Helical. {ECO:0000250|UniProtKB:P39007}.; TRANSMEM 212 228 Helical. {ECO:0000250|UniProtKB:P39007}.; TRANSMEM 234 259 Helical. {ECO:0000250|UniProtKB:P39007}.; TRANS…	endoplasmic reticulum membrane [GO:0005789]; integral component of membrane [GO:0016021]; membrane [GO:0016020]; oligosaccharyltransferase complex [GO:0008250]; oligosaccharyltransferase III complex [GO:0035000]	SUBCELLULAR LOCATION: Endoplasmic reticulum {ECO:0000269|PubMed:12887896}. Endoplasmic reticulum membrane {ECO:0000250|UniProtKB:P46978}; Multi-pass membrane protein {ECO:0000250|UniProtKB:P46978}.	TOPO_DOM 1 17 Cytoplasmic. {ECO:0000305}.; TOPO_DOM 39 119 Lumenal. {ECO:0000305}.; TOPO_DOM 139 140 Cytoplasmic. {ECO:0000305}.; TOPO_DOM 159 169 Lumenal. {ECO:0000305}.; TOPO_DOM 190 191 Cytoplasmic. {ECO:0000305}.; TOPO_DOM 207 211 Lumenal. {ECO:0000305}.; TOPO_DOM 229 233 Cytoplasmic. {ECO:0000305}.; TOPO_DOM 260 267 Lumenal. {ECO:0000305}.; TOPO_DOM 288 300 Cytoplasmic. {ECO:0000305}.; TOPO_…	co-translational protein modification [GO:0043686]; protein N-linked glycosylation via asparagine [GO:0018279]	dolichyl-diphosphooligosaccharide-protein glycotransferase activity [GO:0004579]; metal ion binding [GO:0046872]	PATHWAY: Protein modification; protein glycosylation. {ECO:0000250|UniProtKB:P39007}.	TISSUE SPECIFICITY: Expressed at high levels in placenta, liver, muscle and pancreas, and at very low levels in brain, lung and kidney. Expressed in skin fibroblasts (at protein level). {ECO:0000269|PubMed:12887896}.
Q8NFT2	STEA2_HUMAN	reviewed	Metalloreductase STEAP2 (EC 1.16.1.-) (Prostate cancer-associated protein 1) (Protein up-regulated in metastatic prostate cancer) (PUMPCn) (Six-transmembrane epithelial antigen of prostate 2) (SixTransMembrane protein of prostate 1)	STEAP2 PCANAP1 STAMP1 UNQ6507/PRO23203	Homo sapiens (Human)	490		TRANSMEM 208 228 Helical. {ECO:0000255}.; TRANSMEM 259 279 Helical. {ECO:0000255}.; TRANSMEM 305 325 Helical. {ECO:0000255}.; TRANSMEM 359 379 Helical. {ECO:0000255}.; TRANSMEM 393 413 Helical. {ECO:0000255}.; TRANSMEM 432 452 Helical. {ECO:0000255}.	cytosol [GO:0005829]; early endosome [GO:0005769]; endosome [GO:0005768]; endosome membrane [GO:0010008]; integral component of Golgi membrane [GO:0030173]; plasma membrane [GO:0005886]; trans-Golgi network transport vesicle [GO:0030140]	SUBCELLULAR LOCATION: Endosome membrane {ECO:0000250}; Multi-pass membrane protein {ECO:0000250}. Cell membrane {ECO:0000269|PubMed:12429817}; Multi-pass membrane protein {ECO:0000269|PubMed:12429817}.		copper ion import [GO:0015677]; endocytosis [GO:0006897]; Golgi to plasma membrane transport [GO:0006893]; iron ion homeostasis [GO:0055072]; iron ion import across cell outer membrane [GO:0098706]; oxidation-reduction process [GO:0055114]; regulated exocytosis [GO:0045055]; response to hormone [GO:0009725]	cupric reductase activity [GO:0008823]; ferric-chelate reductase (NADPH) activity [GO:0052851]; metal ion binding [GO:0046872]		TISSUE SPECIFICITY: Expressed at high levels in prostate and at significantly lower levels in heart, brain, kidney, pancreas, and ovary. {ECO:0000269|PubMed:12095985, ECO:0000269|PubMed:12429817, ECO:0000269|PubMed:16609065}.
Q9BXJ9	NAA15_HUMAN	reviewed	N-alpha-acetyltransferase 15, NatA auxiliary subunit (Gastric cancer antigen Ga19) (N-terminal acetyltransferase) (NMDA receptor-regulated protein 1) (Protein tubedown-1) (Tbdn100)	NAA15 GA19 NARG1 NATH TBDN100	Homo sapiens (Human)	866			cytoplasm [GO:0005737]; cytosol [GO:0005829]; membrane [GO:0016020]; NatA complex [GO:0031415]; nucleus [GO:0005634]; transcription factor complex [GO:0005667]	SUBCELLULAR LOCATION: Cytoplasm. Nucleus. Note=Mainly cytoplasmic, nuclear in some cases. Present in the free cytosolic and cytoskeleton-bound polysomes, but not in the membrane-bound polysomes.		angiogenesis [GO:0001525]; cell differentiation [GO:0030154]; negative regulation of apoptotic process [GO:0043066]; N-terminal peptidyl-methionine acetylation [GO:0017196]; N-terminal protein amino acid acetylation [GO:0006474]; positive regulation of transcription, DNA-templated [GO:0045893]; protein stabilization [GO:0050821]	ribosome binding [GO:0043022]; RNA binding [GO:0003723]		TISSUE SPECIFICITY: Expressed at high levels in testis and in ocular endothelial cells. Also found in brain (corpus callosum), heart, colon, bone marrow and at lower levels in most adult tissues, including thyroid, liver, pancreas, mammary and salivary glands, lung, ovary, urogenital system and upper gastrointestinal tract. Overexpressed in gastric cancer, in papillary thyroid carcinomas and in a…
Q9P287	BCCIP_HUMAN	reviewed	BRCA2 and CDKN1A-interacting protein (P21- and CDK-associated protein 1) (Protein TOK-1)	BCCIP TOK1	Homo sapiens (Human)	314			centriole [GO:0005814]; centrosome [GO:0005813]; cytosol [GO:0005829]; mitotic spindle pole [GO:0097431]; nuclear cyclin-dependent protein kinase holoenzyme complex [GO:0019908]; nucleoplasm [GO:0005654]; nucleus [GO:0005634]	SUBCELLULAR LOCATION: Nucleus {ECO:0000269|PubMed:10878006, ECO:0000269|PubMed:11313963, ECO:0000269|PubMed:15713648}. Cytoplasm, cytoskeleton, microtubule organizing center, centrosome, centriole {ECO:0000269|PubMed:28394342}. Cytoplasm, cytoskeleton, spindle pole {ECO:0000269|PubMed:28394342}. Note=Colocalizes with BRCA2 in discrete nuclear foci (PubMed:15713648). In interphase, preferential lo…		cellular response to DNA damage stimulus [GO:0006974]; DNA repair [GO:0006281]; establishment of mitotic spindle orientation [GO:0000132]; microtubule anchoring [GO:0034453]; microtubule cytoskeleton organization [GO:0000226]; mitotic spindle assembly [GO:0090307]; mitotic spindle organization [GO:0007052]; neuroendocrine cell differentiation [GO:0061101]; regulation of cyclin-dependent protein s…	kinase regulator activity [GO:0019207]; RNA binding [GO:0003723]; tubulin binding [GO:0015631]		TISSUE SPECIFICITY: Expressed at high levels in testis and skeletal muscle and at lower levels in brain, heart, kidney, liver, lung, ovary, pancreas, placenta, and spleen. {ECO:0000269|PubMed:10878006, ECO:0000269|PubMed:11313963}.
Q9Y617	SERC_HUMAN	reviewed	Phosphoserine aminotransferase (EC 2.6.1.52) (Phosphohydroxythreonine aminotransferase) (PSAT)	PSAT1 PSA	Homo sapiens (Human)	370			cytosol [GO:0005829]; extracellular exosome [GO:0070062]			L-serine biosynthetic process [GO:0006564]; pyridoxine biosynthetic process [GO:0008615]	O-phospho-L-serine:2-oxoglutarate aminotransferase activity [GO:0004648]	PATHWAY: Amino-acid biosynthesis; L-serine biosynthesis; L-serine from 3-phospho-D-glycerate: step 2/3.; PATHWAY: Cofactor biosynthesis; pyridoxine 5'-phosphate biosynthesis; pyridoxine 5'-phosphate from D-erythrose 4-phosphate: step 3/5.	TISSUE SPECIFICITY: Expressed at high levels in the brain, liver, kidney and pancreas, and very weakly expressed in the thymus, prostate, testis and colon.
Q12792	TWF1_HUMAN	reviewed	Twinfilin-1 (Protein A6) (Protein tyrosine kinase 9)	TWF1 PTK9	Homo sapiens (Human)	350			actin cytoskeleton [GO:0015629]; actin filament [GO:0005884]; cell-cell junction [GO:0005911]; cytoplasm [GO:0005737]; cytosol [GO:0005829]; filopodium [GO:0030175]; focal adhesion [GO:0005925]; myofibril [GO:0030016]; perinuclear region of cytoplasm [GO:0048471]; ruffle membrane [GO:0032587]	SUBCELLULAR LOCATION: Cytoplasm. Cytoplasm, cytoskeleton {ECO:0000250}. Note=Diffuse cytoplasmic localization with perinuclear and G-actin-rich cortical actin structures sublocalization. Also found at membrane ruffles and cell-cell contacts (By similarity). {ECO:0000250}.		actin filament depolymerization [GO:0030042]; barbed-end actin filament capping [GO:0051016]; negative regulation of actin filament polymerization [GO:0030837]; peptidyl-tyrosine phosphorylation [GO:0018108]; positive regulation of cardiac muscle hypertrophy [GO:0010613]; positive regulation of neuron projection development [GO:0010976]; regulation of actin phosphorylation [GO:0043538]; regulatio…	actin binding [GO:0003779]; actin filament binding [GO:0051015]; actin monomer binding [GO:0003785]; ATP binding [GO:0005524]; cadherin binding [GO:0045296]; phosphatidylinositol-4,5-bisphosphate binding [GO:0005546]		TISSUE SPECIFICITY: Expressed at high levels in the colon, testis, ovary, prostate and lung. Expressed at lower levels in the brain, bladder and heart. Not detected in liver. {ECO:0000269|PubMed:7507208}.
Q13242	SRSF9_HUMAN	reviewed	Serine/arginine-rich splicing factor 9 (Pre-mRNA-splicing factor SRp30C) (Splicing factor, arginine/serine-rich 9)	SRSF9 SFRS9 SRP30C	Homo sapiens (Human)	221			nuclear speck [GO:0016607]; nucleolus [GO:0005730]; nucleoplasm [GO:0005654]; nucleus [GO:0005634]	SUBCELLULAR LOCATION: Nucleus {ECO:0000269|PubMed:10196175, ECO:0000269|PubMed:11694584, ECO:0000269|PubMed:12024014, ECO:0000269|PubMed:12604611}. Note=Cellular stresses such as heat shock may induce localization to discrete nuclear bodies termed SAM68 nuclear bodies (SNBs), HAP bodies, or stress bodies. Numerous splicing factors including SRSF1/SFRS1/SF2, SRSF7/SFRS7, SAFB and KHDRBS1/SAM68 acc…		mRNA 3'-end processing [GO:0031124]; mRNA cis splicing, via spliceosome [GO:0045292]; mRNA export from nucleus [GO:0006406]; mRNA processing [GO:0006397]; mRNA splice site selection [GO:0006376]; mRNA splicing, via spliceosome [GO:0000398]; negative regulation of mRNA splicing, via spliceosome [GO:0048025]; regulation of alternative mRNA splicing, via spliceosome [GO:0000381]; response to alkaloi…	protein domain specific binding [GO:0019904]; RNA binding [GO:0003723]		TISSUE SPECIFICITY: Expressed at high levels in the heart, kidney, pancreas and placenta, and at lower levels in the brain, liver, lung and skeletal muscle. {ECO:0000269|PubMed:10196175}.
O43598	DNPH1_HUMAN	reviewed	2'-deoxynucleoside 5'-phosphate N-hydrolase 1 (EC 3.2.2.-) (c-Myc-responsive protein RCL)	DNPH1 C6orf108 RCL	Homo sapiens (Human)	174			cytosol [GO:0005829]; extracellular exosome [GO:0070062]; nucleus [GO:0005634]	SUBCELLULAR LOCATION: Cytoplasm {ECO:0000255|HAMAP-Rule:MF_03036, ECO:0000269|PubMed:18726892}. Nucleus {ECO:0000255|HAMAP-Rule:MF_03036}.		deoxyribonucleoside monophosphate catabolic process [GO:0009159]; epithelial cell differentiation [GO:0030855]; nucleoside metabolic process [GO:0009116]; positive regulation of cell growth [GO:0030307]; purine nucleotide catabolic process [GO:0006195]	deoxyribonucleoside 5'-monophosphate N-glycosidase activity [GO:0070694]; identical protein binding [GO:0042802]; protein homodimerization activity [GO:0042803]		TISSUE SPECIFICITY: Expressed at low levels in brain, colon, lung, peripheral blood leukocytes, placenta, small intestine, and thymus. Expressed at high levels in heart, kidney, liver, skeletal muscle and spleen. Overexpressed in a significant proportion of breast cancers. {ECO:0000269|PubMed:18726892}.
Q9BRG1	VPS25_HUMAN	reviewed	Vacuolar protein-sorting-associated protein 25 (hVps25) (Dermal papilla-derived protein 9) (ELL-associated protein of 20 kDa) (ESCRT-II complex subunit VPS25)	VPS25 DERP9 EAP20	Homo sapiens (Human)	176			cytoplasm [GO:0005737]; cytosol [GO:0005829]; endosome membrane [GO:0010008]; ESCRT II complex [GO:0000814]; extracellular exosome [GO:0070062]; nucleoplasm [GO:0005654]; nucleus [GO:0005634]	SUBCELLULAR LOCATION: Cytoplasm. Endosome membrane. Nucleus, nucleoplasm. Note=Distributes diffusely throughout the cytoplasm and nucleoplasm, but exhibits a punctate distribution on coexpression with CHMP6.		endosomal transport [GO:0016197]; macroautophagy [GO:0016236]; multivesicular body assembly [GO:0036258]; negative regulation of epidermal growth factor-activated receptor activity [GO:0007175]; protein transport to vacuole involved in ubiquitin-dependent protein catabolic process via the multivesicular body sorting pathway [GO:0043328]	protein homodimerization activity [GO:0042803]; protein N-terminus binding [GO:0047485]; structural molecule activity [GO:0005198]		TISSUE SPECIFICITY: Expressed at the mRNA level in kidney, liver, pancreas, and placenta. Lower levels of expression are found in heart, skeletal muscle, brain and lung. {ECO:0000269|PubMed:16889659}.
Q9NQX4	MYO5C_HUMAN	reviewed	Unconventional myosin-Vc	MYO5C	Homo sapiens (Human)	1742			extracellular exosome [GO:0070062]; myosin complex [GO:0016459]				actin filament binding [GO:0051015]; ATP binding [GO:0005524]; calmodulin binding [GO:0005516]; motor activity [GO:0003774]		TISSUE SPECIFICITY: Expressed chiefly in non-neuronal tissues. Particularly abundant in epithelial and glandular tissues including pancreas, prostate, mammary, stomach, colon and lung. {ECO:0000269|PubMed:11870218}.
P13797	PLST_HUMAN	reviewed	Plastin-3 (T-plastin)	PLS3	Homo sapiens (Human)	630			actin filament [GO:0005884]; actin filament bundle [GO:0032432]; cytoplasm [GO:0005737]; cytosol [GO:0005829]; plasma membrane [GO:0005886]	SUBCELLULAR LOCATION: Cytoplasm.		actin filament bundle assembly [GO:0051017]; actin filament network formation [GO:0051639]; bone development [GO:0060348]	actin filament binding [GO:0051015]; calcium ion binding [GO:0005509]		TISSUE SPECIFICITY: Expressed in a variety of organs, including muscle, brain, uterus and esophagus.
O95864	FADS2_HUMAN	reviewed	Acyl-CoA 6-desaturase (EC 1.14.19.3) (Delta(6) fatty acid desaturase) (D6D) (Delta(6) desaturase) (Delta-6 desaturase) (Fatty acid desaturase 2)	FADS2	Homo sapiens (Human)	444		TRANSMEM 132 152 Helical. {ECO:0000255}.; TRANSMEM 158 178 Helical. {ECO:0000255}.; TRANSMEM 265 285 Helical. {ECO:0000255}.; TRANSMEM 306 326 Helical. {ECO:0000255}.	endoplasmic reticulum membrane [GO:0005789]; integral component of plasma membrane [GO:0005887]; membrane [GO:0016020]	SUBCELLULAR LOCATION: Endoplasmic reticulum membrane {ECO:0000305}; Multi-pass membrane protein {ECO:0000305}.	TOPO_DOM 1 131 Cytoplasmic. {ECO:0000255}.; TOPO_DOM 153 157 Lumenal. {ECO:0000255}.; TOPO_DOM 179 264 Cytoplasmic. {ECO:0000255}.; TOPO_DOM 286 305 Lumenal. {ECO:0000255}.; TOPO_DOM 327 444 Cytoplasmic. {ECO:0000255}.	alpha-linolenic acid metabolic process [GO:0036109]; linoleic acid metabolic process [GO:0043651]; unsaturated fatty acid biosynthetic process [GO:0006636]	linoleoyl-CoA desaturase activity [GO:0016213]; stearoyl-CoA 9-desaturase activity [GO:0004768]	PATHWAY: Lipid metabolism; polyunsaturated fatty acid biosynthesis. {ECO:0000305|PubMed:9867867}.	TISSUE SPECIFICITY: Expressed in a wide array of tissues, highest expression is found in liver followed by brain, lung, heart, and retina. A lower level is found in breast tumor when compared with normal tissues; lowest levels were found in patients with poor prognostic index. {ECO:0000269|PubMed:10860662, ECO:0000269|PubMed:12851727, ECO:0000269|PubMed:9867867}.
Q93052	LPP_HUMAN	reviewed	Lipoma-preferred partner (LIM domain-containing preferred translocation partner in lipoma)	LPP	Homo sapiens (Human)	612			cytosol [GO:0005829]; focal adhesion [GO:0005925]; nucleus [GO:0005634]; plasma membrane [GO:0005886]; stress fiber [GO:0001725]	SUBCELLULAR LOCATION: Nucleus. Cytoplasm. Cell junction. Cell membrane. Note=Found in the nucleus, in the cytoplasm and at cell adhesion sites. Shuttles between the cytoplasm and the nucleus. It has been found in sites of cell adhesion such as cell-to-cell contact and focal adhesion which are membrane attachment sites of cells to the extracellular matrix. Mainly nuclear when fused with HMGA2/HMGI…		cell-cell adhesion [GO:0098609]	metal ion binding [GO:0046872]		TISSUE SPECIFICITY: Expressed in a wide variety of tissues but no or very low expression in brain and peripheral leukocytes. {ECO:0000269|PubMed:10637295, ECO:0000269|PubMed:8812423}.
Q16637	SMN_HUMAN	reviewed	Survival motor neuron protein (Component of gems 1) (Gemin-1)	SMN1 SMN SMNT; SMN2 SMNC	Homo sapiens (Human)	294			Cajal body [GO:0015030]; cytoplasm [GO:0005737]; cytoplasmic ribonucleoprotein granule [GO:0036464]; cytosol [GO:0005829]; Gemini of coiled bodies [GO:0097504]; neuron projection [GO:0043005]; nucleoplasm [GO:0005654]; nucleus [GO:0005634]; perikaryon [GO:0043204]; SMN complex [GO:0032797]; SMN-Sm protein complex [GO:0034719]; Z disc [GO:0030018]	SUBCELLULAR LOCATION: Nucleus, gem {ECO:0000269|PubMed:11283611, ECO:0000269|PubMed:8670859, ECO:0000305|PubMed:12067652}. Nucleus, Cajal body {ECO:0000269|PubMed:11283611, ECO:0000269|PubMed:21072240, ECO:0000305|PubMed:12067652}. Cytoplasm {ECO:0000269|PubMed:11283611, ECO:0000269|PubMed:8670859, ECO:0000305|PubMed:12067652}. Cytoplasmic granule {ECO:0000269|PubMed:14715275}. Perikaryon {ECO:00…		DNA-templated transcription, termination [GO:0006353]; import into nucleus [GO:0051170]; nervous system development [GO:0007399]; spliceosomal complex assembly [GO:0000245]; spliceosomal snRNP assembly [GO:0000387]	identical protein binding [GO:0042802]; RNA binding [GO:0003723]		TISSUE SPECIFICITY: Expressed in a wide variety of tissues. Expressed at high levels in brain, kidney and liver, moderate levels in skeletal and cardiac muscle, and low levels in fibroblasts and lymphocytes. Also seen at high levels in spinal cord. Present in osteoclasts and mononuclear cells (at protein level). {ECO:0000269|PubMed:11551898, ECO:0000269|PubMed:9259265}.
Q07812	BAX_HUMAN	reviewed	Apoptosis regulator BAX (Bcl-2-like protein 4) (Bcl2-L-4)	BAX BCL2L4	Homo sapiens (Human)	192		TRANSMEM 172 192 Helical. {ECO:0000255}.	BAX complex [GO:0097144]; Bcl-2 family protein complex [GO:0097136]; cytoplasm [GO:0005737]; cytosol [GO:0005829]; endoplasmic reticulum [GO:0005783]; endoplasmic reticulum membrane [GO:0005789]; extracellular exosome [GO:0070062]; membrane [GO:0016020]; mitochondrial outer membrane [GO:0005741]; mitochondrial permeability transition pore complex [GO:0005757]; mitochondrion [GO:0005739]; nuclear …	SUBCELLULAR LOCATION: Isoform Alpha: Mitochondrion outer membrane {ECO:0000269|PubMed:29531808}; Single-pass membrane protein {ECO:0000255}. Cytoplasm {ECO:0000269|PubMed:27558414, ECO:0000269|PubMed:29531808}. Note=Colocalizes with 14-3-3 proteins in the cytoplasm. Under stress conditions, undergoes a conformation change that causes release from JNK-phosphorylated 14-3-3 proteins and translocati…		activation of cysteine-type endopeptidase activity involved in apoptotic process [GO:0006919]; activation of cysteine-type endopeptidase activity involved in apoptotic process by cytochrome c [GO:0008635]; activation of cysteine-type endopeptidase activity involved in apoptotic signaling pathway [GO:0097296]; apoptotic mitochondrial changes [GO:0008637]; apoptotic process [GO:0006915]; apoptotic …	BH3 domain binding [GO:0051434]; channel activity [GO:0015267]; chaperone binding [GO:0051087]; Hsp70 protein binding [GO:0030544]; identical protein binding [GO:0042802]; lipid binding [GO:0008289]; protein heterodimerization activity [GO:0046982]; protein homodimerization activity [GO:0042803]		TISSUE SPECIFICITY: Expressed in a wide variety of tissues. Isoform Psi is found in glial tumors. Isoform Alpha is expressed in spleen, breast, ovary, testis, colon and brain, and at low levels in skin and lung. Isoform Sigma is expressed in spleen, breast, ovary, testis, lung, colon, brain and at low levels in skin. Isoform Alpha and isoform Sigma are expressed in pro-myelocytic leukemia, histio…
Q08J23	NSUN2_HUMAN	reviewed	tRNA (cytosine(34)-C(5))-methyltransferase (EC 2.1.1.203) (Myc-induced SUN domain-containing protein) (Misu) (NOL1/NOP2/Sun domain family member 2) (Substrate of AIM1/Aurora kinase B) (tRNA (cytosine-5-)-methyltransferase) (tRNA methyltransferase 4 homolog) (hTrm4)	NSUN2 SAKI TRM4	Homo sapiens (Human)	767			chromatoid body [GO:0033391]; cytoplasm [GO:0005737]; nucleolus [GO:0005730]; nucleoplasm [GO:0005654]; nucleus [GO:0005634]; spindle [GO:0005819]	SUBCELLULAR LOCATION: Nucleus, nucleolus. Cytoplasm, cytoskeleton, spindle. Note=Concentrated in the nucleolus during interphase and translocates to the spindle during mitosis as an RNA-protein complex that includes 18S ribosomal RNA.		cell division [GO:0051301]; hair follicle maturation [GO:0048820]; meiotic cell cycle checkpoint [GO:0033313]; spermatid development [GO:0007286]; tRNA methylation [GO:0030488]; tRNA modification [GO:0006400]	methyltransferase activity [GO:0008168]; RNA binding [GO:0003723]; tRNA (cytosine-5-)-methyltransferase activity [GO:0016428]; tRNA binding [GO:0000049]		TISSUE SPECIFICITY: Expressed in adult and fetal brain and in lymphoblastoid cells. {ECO:0000269|PubMed:22541559}.
O75355	ENTP3_HUMAN	reviewed	Ectonucleoside triphosphate diphosphohydrolase 3 (NTPDase 3) (EC 3.6.1.5) (CD39 antigen-like 3) (Ecto-ATP diphosphohydrolase 3) (Ecto-ATPDase 3) (Ecto-ATPase 3) (Ecto-apyrase 3) (HB6)	ENTPD3 CD39L3	Homo sapiens (Human)	529		TRANSMEM 23 43 Helical. {ECO:0000255}.; TRANSMEM 486 506 Helical. {ECO:0000255}.	integral component of membrane [GO:0016021]; plasma membrane [GO:0005886]	SUBCELLULAR LOCATION: Membrane {ECO:0000305}; Multi-pass membrane protein {ECO:0000305}.	TOPO_DOM 1 22 Cytoplasmic. {ECO:0000255}.; TOPO_DOM 44 485 Extracellular. {ECO:0000255}.; TOPO_DOM 507 529 Cytoplasmic. {ECO:0000255}.	nucleobase-containing small molecule catabolic process [GO:0034656]; nucleoside diphosphate catabolic process [GO:0009134]; nucleoside triphosphate catabolic process [GO:0009143]	8-oxo-dGTP phosphohydrolase activity [GO:0102490]; ATP binding [GO:0005524]; dATP phosphohydrolase activity [GO:0102485]; dCTP phosphohydrolase activity [GO:0102486]; dGTP phosphohydrolase activity [GO:0102491]; dTTP phosphohydrolase activity [GO:0102488]; dUTP phosphohydrolase activity [GO:0102487]; GTP phosphohydrolase activity [GO:0102489]; nucleoside-diphosphatase activity [GO:0017110]; nucle…		TISSUE SPECIFICITY: Expressed in adult brain, pancreas, spleen and prostate. Moderate or low expression is seen in most tissues. Not expressed in liver and peripheral blood leukocytes.
P05067	A4_HUMAN	reviewed	Amyloid-beta precursor protein (APP) (ABPP) (APPI) (Alzheimer disease amyloid protein) (Amyloid precursor protein) (Amyloid-beta A4 protein) (Cerebral vascular amyloid peptide) (CVAP) (PreA4) (Protease nexin-II) (PN-II) [Cleaved into: N-APP; Soluble APP-alpha (S-APP-alpha); Soluble APP-beta (S-APP-beta); C99 (Beta-secretase C-terminal fragment) (Beta-CTF); Amyloid-beta protein 42 (Abeta42) (Beta-…	APP A4 AD1	Homo sapiens (Human)	770		TRANSMEM 702 722 Helical. {ECO:0000305|PubMed:22584060, ECO:0000305|PubMed:22654059, ECO:0000305|PubMed:30630874}.	amyloid-beta complex [GO:0106003]; apical part of cell [GO:0045177]; astrocyte projection [GO:0097449]; axon [GO:0030424]; cell [GO:0005623]; cell-cell junction [GO:0005911]; cell surface [GO:0009986]; ciliary rootlet [GO:0035253]; clathrin-coated pit [GO:0005905]; COPII-coated ER to Golgi transport vesicle [GO:0030134]; cytoplasm [GO:0005737]; cytosol [GO:0005829]; dendritic shaft [GO:0043198]; …	SUBCELLULAR LOCATION: Cell membrane {ECO:0000269|PubMed:10383380, ECO:0000269|PubMed:20580937, ECO:0000305|PubMed:25122912}; Single-pass type I membrane protein {ECO:0000269|PubMed:30630874, ECO:0000305|PubMed:10383380, ECO:0000305|PubMed:25122912}. Membrane {ECO:0000269|PubMed:2900137, ECO:0000305|PubMed:22584060}; Single-pass type I membrane protein {ECO:0000269|PubMed:2900137, ECO:0000269|PubM…	TOPO_DOM 18 701 Extracellular. {ECO:0000305}.; TOPO_DOM 723 770 Cytoplasmic. {ECO:0000305}.	activation of MAPK activity [GO:0000187]; activation of MAPKKK activity [GO:0000185]; adenylate cyclase-activating G protein-coupled receptor signaling pathway [GO:0007189]; adenylate cyclase-inhibiting G protein-coupled receptor signaling pathway [GO:0007193]; adult locomotory behavior [GO:0008344]; amyloid fibril formation [GO:1990000]; antibacterial humoral response [GO:0019731]; antifungal hu…	acetylcholine receptor activator activity [GO:0030549]; acetylcholine receptor binding [GO:0033130]; amylin binding [GO:0097645]; apolipoprotein binding [GO:0034185]; chaperone binding [GO:0051087]; chemoattractant activity [GO:0042056]; DNA binding [GO:0003677]; enzyme binding [GO:0019899]; ephrin receptor binding [GO:0046875]; frizzled binding [GO:0005109]; G protein-coupled receptor binding [G…		TISSUE SPECIFICITY: Expressed in all fetal tissues examined with highest levels in brain, kidney, heart and spleen. Weak expression in liver. In adult brain, highest expression found in the frontal lobe of the cortex and in the anterior perisylvian cortex-opercular gyri. Moderate expression in the cerebellar cortex, the posterior perisylvian cortex-opercular gyri and the temporal associated corte…
Q12929	EPS8_HUMAN	reviewed	Epidermal growth factor receptor kinase substrate 8	EPS8	Homo sapiens (Human)	822			brush border [GO:0005903]; cell cortex [GO:0005938]; cell junction [GO:0030054]; extracellular exosome [GO:0070062]; glutamatergic synapse [GO:0098978]; growth cone [GO:0030426]; NMDA selective glutamate receptor complex [GO:0017146]; plasma membrane [GO:0005886]; postsynaptic density [GO:0014069]; ruffle membrane [GO:0032587]; stereocilium [GO:0032420]; stereocilium tip [GO:0032426]; vesicle [GO…	SUBCELLULAR LOCATION: Cytoplasm, cell cortex {ECO:0000250}. Cell projection, ruffle membrane {ECO:0000250}. Cell projection, growth cone {ECO:0000250}. Cell projection, stereocilium {ECO:0000250, ECO:0000250|UniProtKB:Q08509}. Cell junction, synapse, synaptosome {ECO:0000250}. Note=Localizes at the tips of the stereocilia of the inner and outer hair cells (By similarity). Localizes to the midzone…		actin crosslink formation [GO:0051764]; actin cytoskeleton reorganization [GO:0031532]; actin filament bundle assembly [GO:0051017]; actin polymerization-dependent cell motility [GO:0070358]; adult locomotory behavior [GO:0008344]; barbed-end actin filament capping [GO:0051016]; behavioral response to ethanol [GO:0048149]; cellular response to leukemia inhibitory factor [GO:1990830]; dendritic ce…	actin binding [GO:0003779]; Rac GTPase binding [GO:0048365]; signaling adaptor activity [GO:0035591]		TISSUE SPECIFICITY: Expressed in all tissues analyzed, including heart, brain, placenta, lung, liver, skeletal muscle, kidney and pancreas. Expressed in all epithelial and fibroblastic lines examined and in some, but not all, hematopoietic cells.
O76083	PDE9A_HUMAN	reviewed	High affinity cGMP-specific 3',5'-cyclic phosphodiesterase 9A (EC 3.1.4.35)	PDE9A	Homo sapiens (Human)	593			cytosol [GO:0005829]; endoplasmic reticulum [GO:0005783]; Golgi apparatus [GO:0005794]; perikaryon [GO:0043204]; perinuclear region of cytoplasm [GO:0048471]; ruffle membrane [GO:0032587]; sarcolemma [GO:0042383]	SUBCELLULAR LOCATION: Isoform PDE9A1: Cell projection, ruffle membrane {ECO:0000269|PubMed:17090334}. Cytoplasm, perinuclear region {ECO:0000269|PubMed:17090334}. Golgi apparatus {ECO:0000269|PubMed:17090334}. Endoplasmic reticulum {ECO:0000269|PubMed:17090334}. Cell membrane, sarcolemma {ECO:0000269|PubMed:25799991}.; SUBCELLULAR LOCATION: Isoform PDE9A2: Cell projection, ruffle membrane {ECO:00…		cGMP catabolic process [GO:0046069]; cGMP-mediated signaling [GO:0019934]; cGMP metabolic process [GO:0046068]; positive regulation of cardiac muscle hypertrophy [GO:0010613]; signal transduction [GO:0007165]	3',5'-cyclic-GMP phosphodiesterase activity [GO:0047555]; 3',5'-cyclic-nucleotide phosphodiesterase activity [GO:0004114]; identical protein binding [GO:0042802]; metal ion binding [GO:0046872]	PATHWAY: Purine metabolism; 3',5'-cyclic GMP degradation; GMP from 3',5'-cyclic GMP: step 1/1.	TISSUE SPECIFICITY: Expressed in all tissues examined (testis, brain, small intestine, skeletal muscle, heart, lung, thymus, spleen, placenta, kidney, liver, pancreas, ovary and prostate) except blood (PubMed:9624146). Highest levels in brain, heart, kidney, spleen, prostate and colon. Isoform PDE9A12 is found in prostate (PubMed:12565835). In brain, present in the cortex, cerebellum, and subicul…
Q9Y2A7	NCKP1_HUMAN	reviewed	Nck-associated protein 1 (NAP 1) (Membrane-associated protein HEM-2) (p125Nap1)	NCKAP1 HEM2 KIAA0587 NAP1	Homo sapiens (Human)	1128		TRANSMEM 995 1015 Helical. {ECO:0000255}.	cytosol [GO:0005829]; extracellular exosome [GO:0070062]; filamentous actin [GO:0031941]; focal adhesion [GO:0005925]; integral component of membrane [GO:0016021]; lamellipodium [GO:0030027]; lamellipodium membrane [GO:0031258]; ruffle [GO:0001726]; SCAR complex [GO:0031209]	SUBCELLULAR LOCATION: Cell membrane {ECO:0000250|UniProtKB:P28660}; Single-pass membrane protein {ECO:0000250|UniProtKB:P28660}; Cytoplasmic side {ECO:0000250|UniProtKB:P28660}. Cell projection, lamellipodium membrane {ECO:0000250|UniProtKB:P28660}; Single-pass membrane protein {ECO:0000250|UniProtKB:P28660}; Cytoplasmic side {ECO:0000250|UniProtKB:P28660}. Note=At the interface between the lamel…		apoptotic process [GO:0006915]; cell migration [GO:0016477]; cell morphogenesis [GO:0000902]; cell projection assembly [GO:0030031]; central nervous system development [GO:0007417]; cortical actin cytoskeleton organization [GO:0030866]; Fc-gamma receptor signaling pathway involved in phagocytosis [GO:0038096]; neuron projection morphogenesis [GO:0048812]; positive regulation of actin filament pol…			TISSUE SPECIFICITY: Expressed in all tissues examined except peripheral blood leukocytes, with highest expression in brain, heart, and skeletal muscle.
Q13057	COASY_HUMAN	reviewed	Bifunctional coenzyme A synthase (CoA synthase) (NBP) (POV-2) [Includes: Phosphopantetheine adenylyltransferase (EC 2.7.7.3) (Dephospho-CoA pyrophosphorylase) (Pantetheine-phosphate adenylyltransferase) (PPAT); Dephospho-CoA kinase (DPCK) (EC 2.7.1.24) (Dephosphocoenzyme A kinase) (DPCOAK)]	COASY PSEC0106	Homo sapiens (Human)	564			cytosol [GO:0005829]; extracellular exosome [GO:0070062]; mitochondrial matrix [GO:0005759]; mitochondrial outer membrane [GO:0005741]; nucleoplasm [GO:0005654]	SUBCELLULAR LOCATION: Cytoplasm {ECO:0000250}. Mitochondrion matrix {ECO:0000269|PubMed:24360804}. Note=The protein is mainly present in the mitochondrial matrix, probably anchored to the inner mitochondrial membrane, but is also present in cell lysate.		coenzyme A biosynthetic process [GO:0015937]; coenzyme biosynthetic process [GO:0009108]	ATP binding [GO:0005524]; dephospho-CoA kinase activity [GO:0004140]; pantetheine-phosphate adenylyltransferase activity [GO:0004595]	PATHWAY: Cofactor biosynthesis; coenzyme A biosynthesis; CoA from (R)-pantothenate: step 4/5.; PATHWAY: Cofactor biosynthesis; coenzyme A biosynthesis; CoA from (R)-pantothenate: step 5/5.	TISSUE SPECIFICITY: Expressed in all tissues examined including brain, heart, skeletal muscle, colon, thymus, spleen, kidney, liver, small intestine, placenta, lung and peripheral blood leukocyte. Lowest expression in peripheral blood leukocytes and highest in kidney and liver. Isoform 2 is expressed mainly in the brain. {ECO:0000269|PubMed:11923312}.
P51114	FXR1_HUMAN	reviewed	Fragile X mental retardation syndrome-related protein 1 (hFXR1p)	FXR1	Homo sapiens (Human)	621			axon [GO:0030424]; costamere [GO:0043034]; cytoplasm [GO:0005737]; cytoplasmic ribonucleoprotein granule [GO:0036464]; cytosol [GO:0005829]; dendritic spine [GO:0043197]; glutamatergic synapse [GO:0098978]; membrane [GO:0016020]; neuronal cell body [GO:0043025]; nucleolus [GO:0005730]; nucleus [GO:0005634]; perinuclear region of cytoplasm [GO:0048471]; polysome [GO:0005844]; postsynaptic density …	SUBCELLULAR LOCATION: Cytoplasm {ECO:0000269|PubMed:7781595}.		apoptotic process [GO:0006915]; cell differentiation [GO:0030154]; muscle organ development [GO:0007517]; negative regulation of translation [GO:0017148]; positive regulation of gene silencing by miRNA [GO:2000637]; positive regulation of translation [GO:0045727]; regulation of mRNA stability [GO:0043488]	mRNA 3'-UTR binding [GO:0003730]; mRNA binding [GO:0003729]; protein heterodimerization activity [GO:0046982]; protein homodimerization activity [GO:0042803]; RNA binding [GO:0003723]; RNA strand annealing activity [GO:0033592]; translation regulator activity [GO:0045182]		TISSUE SPECIFICITY: Expressed in all tissues examined including heart, brain, kidney and testis. {ECO:0000269|PubMed:7781595}.
Q16718	NDUA5_HUMAN	reviewed	NADH dehydrogenase [ubiquinone] 1 alpha subcomplex subunit 5 (Complex I subunit B13) (Complex I-13kD-B) (CI-13kD-B) (NADH-ubiquinone oxidoreductase 13 kDa-B subunit)	NDUFA5	Homo sapiens (Human)	116			mitochondrial inner membrane [GO:0005743]; mitochondrial respiratory chain complex I [GO:0005747]	SUBCELLULAR LOCATION: Mitochondrion inner membrane {ECO:0000305|PubMed:12611891}; Peripheral membrane protein {ECO:0000305}; Matrix side {ECO:0000305}.		mitochondrial electron transport, NADH to ubiquinone [GO:0006120]; mitochondrial respiratory chain complex I assembly [GO:0032981]	NADH dehydrogenase (ubiquinone) activity [GO:0008137]		TISSUE SPECIFICITY: Expressed in all tissues examined with highest levels in heart, skeletal muscle and brain. {ECO:0000269|PubMed:9048877}.
Q14320	FA50A_HUMAN	reviewed	Protein FAM50A (Protein HXC-26) (Protein XAP-5)	FAM50A DXS9928E HXC26 XAP5	Homo sapiens (Human)	339			nucleoplasm [GO:0005654]; nucleus [GO:0005634]	SUBCELLULAR LOCATION: Nucleus {ECO:0000305}.		spermatogenesis [GO:0007283]	RNA binding [GO:0003723]		TISSUE SPECIFICITY: Expressed in all tissues examined. Mostly abundant in fetal brain, liver and kidney; in the adult, high levels were also observed in heart, skeletal muscle, spleen, thymus, prostate and small intestine. {ECO:0000269|PubMed:9339379}.
Q9NTK5	OLA1_HUMAN	reviewed	Obg-like ATPase 1 (DNA damage-regulated overexpressed in cancer 45) (DOC45) (GTP-binding protein 9)	OLA1 GTPBP9 PRO2455 PTD004	Homo sapiens (Human)	396			centrosome [GO:0005813]; cytoplasm [GO:0005737]; cytosol [GO:0005829]; extracellular exosome [GO:0070062]; extracellular region [GO:0005576]; membrane [GO:0016020]; nucleolus [GO:0005730]; platelet alpha granule lumen [GO:0031093]	SUBCELLULAR LOCATION: Cytoplasm {ECO:0000255|HAMAP-Rule:MF_03167, ECO:0000269|PubMed:20053727}. Nucleus {ECO:0000255|HAMAP-Rule:MF_03167, ECO:0000269|PubMed:20053727}. Nucleus, nucleolus {ECO:0000255|HAMAP-Rule:MF_03167, ECO:0000269|PubMed:20053727}. Note=Predominantly cytoplasmic, shuttles between the nucleus and the cytoplasm. {ECO:0000255|HAMAP-Rule:MF_03167}.		ATP metabolic process [GO:0046034]; platelet degranulation [GO:0002576]	ATPase activity [GO:0016887]; ATP binding [GO:0005524]; cadherin binding [GO:0045296]; GTP binding [GO:0005525]; metal ion binding [GO:0046872]; ribosomal large subunit binding [GO:0043023]; ribosome binding [GO:0043022]		TISSUE SPECIFICITY: Expressed in all tissues tested but its expression is more abundant in testis, liver, lung, and brain. Overexpressed in several malignancies, including cancers of the colon, rectum, ovary, lung, stomach, and uterus.
P43005	EAA3_HUMAN	reviewed	Excitatory amino acid transporter 3 (Excitatory amino-acid carrier 1) (Neuronal and epithelial glutamate transporter) (Sodium-dependent glutamate/aspartate transporter 3) (Solute carrier family 1 member 1)	SLC1A1 EAAC1 EAAT3	Homo sapiens (Human)	524	INTRAMEM 314 344 Discontinuously helical. {ECO:0000250|UniProtKB:P43003}.; INTRAMEM 394 427 Discontinuously helical. {ECO:0000250|UniProtKB:P43003}.	TRANSMEM 19 38 Helical. {ECO:0000255}.; TRANSMEM 62 82 Helical. {ECO:0000255}.; TRANSMEM 94 114 Helical. {ECO:0000255}.; TRANSMEM 206 229 Helical; Name=4. {ECO:0000250|UniProtKB:P43003}.; TRANSMEM 239 266 Helical; Name=5. {ECO:0000250|UniProtKB:P43003}.; TRANSMEM 287 308 Helical; Name=6. {ECO:0000250|UniProtKB:P43003}.; TRANSMEM 354 380 Helical; Name=7. {ECO:0000250|UniProtKB:P43003}.; TRANSMEM 4…	apical plasma membrane [GO:0016324]; extracellular exosome [GO:0070062]; integral component of plasma membrane [GO:0005887]; membrane [GO:0016020]; plasma membrane [GO:0005886]	SUBCELLULAR LOCATION: Cell membrane {ECO:0000269|PubMed:21123949, ECO:0000269|PubMed:26690923, ECO:0000269|PubMed:7521911, ECO:0000269|PubMed:7914198, ECO:0000269|PubMed:8857541}; Multi-pass membrane protein {ECO:0000250|UniProtKB:P43003}. Apical cell membrane {ECO:0000269|PubMed:21123949}; Multi-pass membrane protein {ECO:0000250|UniProtKB:P43003}.	TOPO_DOM 1 18 Cytoplasmic. {ECO:0000305}.; TOPO_DOM 39 61 Extracellular. {ECO:0000305}.; TOPO_DOM 83 93 Cytoplasmic. {ECO:0000305}.; TOPO_DOM 115 205 Extracellular. {ECO:0000305}.; TOPO_DOM 230 238 Cytoplasmic. {ECO:0000305}.; TOPO_DOM 267 286 Extracellular. {ECO:0000305}.; TOPO_DOM 309 313 Cytoplasmic. {ECO:0000305}.; TOPO_DOM 345 353 Cytoplasmic. {ECO:0000305}.; TOPO_DOM 381 393 Extracellular. …	chemical synaptic transmission [GO:0007268]; chloride transmembrane transport [GO:1902476]; cysteine transport [GO:0042883]; D-aspartate import across plasma membrane [GO:0070779]; glutamate secretion [GO:0014047]; ion transport [GO:0006811]; L-aspartate import across plasma membrane [GO:0140009]; L-glutamate import [GO:0051938]; L-glutamate import across plasma membrane [GO:0098712]; L-glutamate…	chloride transmembrane transporter activity [GO:0015108]; cysteine transmembrane transporter activity [GO:0033229]; glutamate:sodium symporter activity [GO:0015501]; glutamate binding [GO:0016595]; high-affinity glutamate transmembrane transporter activity [GO:0005314]; L-glutamate transmembrane transporter activity [GO:0005313]; metal ion binding [GO:0046872]		TISSUE SPECIFICITY: Expressed in all tissues tested including liver, muscle, testis, ovary, retinoblastoma cell line, neurons and brain (in which there was dense expression in substantia nigra, red nucleus, hippocampus and in cerebral cortical layers). {ECO:0000269|PubMed:7521911, ECO:0000269|PubMed:7859077, ECO:0000269|PubMed:7914198}.
Q96PK6	RBM14_HUMAN	reviewed	RNA-binding protein 14 (Paraspeckle protein 2) (PSP2) (RNA-binding motif protein 14) (RRM-containing coactivator activator/modulator) (Synaptotagmin-interacting protein) (SYT-interacting protein)	RBM14 SIP	Homo sapiens (Human)	669			cytoplasm [GO:0005737]; mediator complex [GO:0016592]; nuclear speck [GO:0016607]; nucleolus [GO:0005730]; nucleoplasm [GO:0005654]; nucleus [GO:0005634]; ribonucleoprotein complex [GO:1990904]; transcription factor complex [GO:0005667]	SUBCELLULAR LOCATION: Nucleus {ECO:0000269|PubMed:25385835}. Nucleus, nucleolus {ECO:0000269|PubMed:11790299}. Cytoplasm {ECO:0000269|PubMed:25385835}. Note=In punctate subnuclear structures often located adjacent to splicing speckles, called paraspeckles (PubMed:11790299). Cytoplasmic localization is crucial for its function in suppressing the formation of aberrant centriolar protein complexes (…		activation of innate immune response [GO:0002218]; centriole assembly [GO:0098534]; DNA recombination [GO:0006310]; DNA repair [GO:0006281]; DNA replication [GO:0006260]; glucocorticoid receptor signaling pathway [GO:0042921]; histone deacetylation [GO:0016575]; innate immune response [GO:0045087]; intracellular estrogen receptor signaling pathway [GO:0030520]; negative regulation of centriole re…	nuclear receptor transcription coactivator activity [GO:0030374]; protein binding, bridging [GO:0030674]; RNA binding [GO:0003723]; transcription coregulator activity [GO:0003712]		TISSUE SPECIFICITY: Expressed in all tissues tested, including brain, heart, skeletal muscle, colon, thymus, spleen, kidney, liver, small intestine, placenta, lung and peripheral blood lymphocytes.
O75694	NU155_HUMAN	reviewed	Nuclear pore complex protein Nup155 (155 kDa nucleoporin) (Nucleoporin Nup155)	NUP155 KIAA0791	Homo sapiens (Human)	1391			host cell [GO:0043657]; membrane [GO:0016020]; nuclear envelope [GO:0005635]; nuclear membrane [GO:0031965]; nuclear pore inner ring [GO:0044611]	SUBCELLULAR LOCATION: Nucleus, nuclear pore complex {ECO:0000250|UniProtKB:P37199}. Nucleus membrane {ECO:0000250|UniProtKB:P37199}; Peripheral membrane protein {ECO:0000250|UniProtKB:P37199}; Cytoplasmic side {ECO:0000250|UniProtKB:P37199}. Nucleus membrane {ECO:0000250|UniProtKB:P37199}; Peripheral membrane protein {ECO:0000250|UniProtKB:P37199}; Nucleoplasmic side {ECO:0000250|UniProtKB:P37199…		atrial cardiac muscle cell action potential [GO:0086014]; intracellular transport of virus [GO:0075733]; mRNA export from nucleus [GO:0006406]; nuclear envelope organization [GO:0006998]; protein import into nucleus [GO:0006606]; protein localization to nuclear inner membrane [GO:0036228]; protein sumoylation [GO:0016925]; regulation of cellular response to heat [GO:1900034]; regulation of gene s…	structural constituent of nuclear pore [GO:0017056]; transporter activity [GO:0005215]		TISSUE SPECIFICITY: Expressed in all tissues tested, including heart, brain, placenta, lung, liver, skeletal muscle, kidney and pancreas.
Q9BZZ5	API5_HUMAN	reviewed	Apoptosis inhibitor 5 (API-5) (Antiapoptosis clone 11 protein) (AAC-11) (Cell migration-inducing gene 8 protein) (Fibroblast growth factor 2-interacting factor) (FIF) (Protein XAGL)	API5 MIG8	Homo sapiens (Human)	524			cytoplasm [GO:0005737]; membrane [GO:0016020]; nuclear speck [GO:0016607]; nucleus [GO:0005634]; spliceosomal complex [GO:0005681]	SUBCELLULAR LOCATION: Nucleus {ECO:0000269|PubMed:11075807}. Cytoplasm {ECO:0000269|PubMed:11075807}. Note=Mainly nuclear. Can also be cytoplasmic.; SUBCELLULAR LOCATION: Isoform 3: Cytoplasm.		apoptotic process [GO:0006915]; negative regulation of apoptotic process [GO:0043066]; negative regulation of fibroblast apoptotic process [GO:2000270]	fibroblast growth factor binding [GO:0017134]; RNA binding [GO:0003723]		TISSUE SPECIFICITY: Expressed in all tissues tested, including heart, brain, placenta, lung, liver, skeletal muscle, kidney and pancreas. Highest levels in heart, pancreas and placenta. Highly expressed in several cancers. Preferentially expressed in squamous cell carcinoma versus adenocarcinoma in non-small cell lung cancer. {ECO:0000269|PubMed:10780674, ECO:0000269|PubMed:11075807, ECO:0000269|…
Q9NQW7	XPP1_HUMAN	reviewed	Xaa-Pro aminopeptidase 1 (EC 3.4.11.9) (Aminoacylproline aminopeptidase) (Cytosolic aminopeptidase P) (Soluble aminopeptidase P) (sAmp) (X-Pro aminopeptidase 1) (X-prolyl aminopeptidase 1, soluble)	XPNPEP1 XPNPEPL XPNPEPL1	Homo sapiens (Human)	623			cytoplasm [GO:0005737]; cytosol [GO:0005829]; extracellular exosome [GO:0070062]	SUBCELLULAR LOCATION: Cytoplasm {ECO:0000250}.		bradykinin catabolic process [GO:0010815]; proteolysis [GO:0006508]	aminopeptidase activity [GO:0004177]; manganese ion binding [GO:0030145]; metalloaminopeptidase activity [GO:0070006]; protein homodimerization activity [GO:0042803]		TISSUE SPECIFICITY: Expressed in all tissues tested, including pancreas, heart, muscle, kidney, liver, lung and brain. Highest levels in pancreas. {ECO:0000269|PubMed:9465902}.
P61086	UBE2K_HUMAN	reviewed	Ubiquitin-conjugating enzyme E2 K (EC 2.3.2.23) (E2 ubiquitin-conjugating enzyme K) (Huntingtin-interacting protein 2) (HIP-2) (Ubiquitin carrier protein) (Ubiquitin-conjugating enzyme E2-25 kDa) (Ubiquitin-conjugating enzyme E2(25K)) (Ubiquitin-conjugating enzyme E2-25K) (Ubiquitin-protein ligase)	UBE2K HIP2 LIG	Homo sapiens (Human)	200			cytosol [GO:0005829]; filopodium tip [GO:0032433]; nucleus [GO:0005634]	SUBCELLULAR LOCATION: Cytoplasm {ECO:0000250|UniProtKB:P61085}.		cellular response to interferon-beta [GO:0035458]; free ubiquitin chain polymerization [GO:0010994]; intrinsic apoptotic signaling pathway in response to endoplasmic reticulum stress [GO:0070059]; positive regulation of peptidyl-threonine phosphorylation [GO:0010800]; positive regulation of type I interferon-mediated signaling pathway [GO:0060340]; protein K48-linked ubiquitination [GO:0070936]; …	ATP binding [GO:0005524]; ubiquitin conjugating enzyme activity [GO:0061631]; ubiquitin protein ligase binding [GO:0031625]; ubiquitin-protein transferase activity [GO:0004842]; ubiquitin-ubiquitin ligase activity [GO:0034450]	PATHWAY: Protein modification; protein ubiquitination. {ECO:0000255|PROSITE-ProRule:PRU00388}.	TISSUE SPECIFICITY: Expressed in all tissues tested, including spleen, thymus, prostate, testis, ovary, small intestine, colon, peripheral blood leukocytes, T-lymphocytes, monocytes, granulocytes and bone marrow mononuclear cells. Highly expressed in brain, with highest levels found in cortex and striatum and at lower levels in cerebellum and brainstem. {ECO:0000269|PubMed:10634809, ECO:0000269|P…
P39687	AN32A_HUMAN	reviewed	Acidic leucine-rich nuclear phosphoprotein 32 family member A (Acidic nuclear phosphoprotein pp32) (pp32) (Leucine-rich acidic nuclear protein) (LANP) (Mapmodulin) (Potent heat-stable protein phosphatase 2A inhibitor I1PP2A) (Putative HLA-DR-associated protein I) (PHAPI)	ANP32A C15orf1 LANP MAPM PHAP1	Homo sapiens (Human)	249			cytoplasm [GO:0005737]; endoplasmic reticulum [GO:0005783]; nucleoplasm [GO:0005654]; nucleus [GO:0005634]; perinuclear region of cytoplasm [GO:0048471]	SUBCELLULAR LOCATION: Nucleus. Cytoplasm. Endoplasmic reticulum. Note=Translocates to the cytoplasm during the process of neuritogenesis (By similarity). Shuttles between nucleus and cytoplasm. {ECO:0000250}.		intracellular signal transduction [GO:0035556]; nucleocytoplasmic transport [GO:0006913]; regulation of mRNA stability [GO:0043488]	histone binding [GO:0042393]; RNA binding [GO:0003723]		TISSUE SPECIFICITY: Expressed in all tissues tested. Highly expressed in kidney and skeletal muscle, moderate levels of expression in brain, placenta and pancreas, and weakly expressed in lung. Found in all regions of the brain examined (amygdala, caudate nucleus, corpus callosum, hippocampus and thalamus), with highest levels in amygdala. {ECO:0000269|PubMed:15642345}.
P34949	MPI_HUMAN	reviewed	Mannose-6-phosphate isomerase (EC 5.3.1.8) (Phosphohexomutase) (Phosphomannose isomerase) (PMI)	MPI PMI1	Homo sapiens (Human)	423			cytosol [GO:0005829]; extracellular exosome [GO:0070062]	SUBCELLULAR LOCATION: Cytoplasm {ECO:0000305}.		cell wall mannoprotein biosynthetic process [GO:0000032]; GDP-mannose biosynthetic process [GO:0009298]; mannose to fructose-6-phosphate metabolic process [GO:0061611]; protein glycosylation [GO:0006486]	mannose-6-phosphate isomerase activity [GO:0004476]; zinc ion binding [GO:0008270]	PATHWAY: Nucleotide-sugar biosynthesis; GDP-alpha-D-mannose biosynthesis; alpha-D-mannose 1-phosphate from D-fructose 6-phosphate: step 1/2.	TISSUE SPECIFICITY: Expressed in all tissues, but more abundant in heart, brain and skeletal muscle.
Q8NI35	INADL_HUMAN	reviewed	InaD-like protein (Inadl protein) (hINADL) (Pals1-associated tight junction protein) (Protein associated to tight junctions)	PATJ INADL	Homo sapiens (Human)	1801			apical plasma membrane [GO:0016324]; bicellular tight junction [GO:0005923]; cell junction [GO:0030054]; centrosome [GO:0005813]; cytosol [GO:0005829]; extracellular exosome [GO:0070062]; microtubule organizing center [GO:0005815]; perinuclear region of cytoplasm [GO:0048471]; plasma membrane [GO:0005886]	SUBCELLULAR LOCATION: Cell junction, tight junction {ECO:0000269|PubMed:22006950}. Apical cell membrane {ECO:0000250|UniProtKB:Q63ZW7}; Peripheral membrane protein {ECO:0000250|UniProtKB:Q63ZW7}. Cytoplasm, perinuclear region {ECO:0000250|UniProtKB:Q63ZW7}. Cell membrane {ECO:0000250|UniProtKB:Q63ZW7}; Peripheral membrane protein {ECO:0000250|UniProtKB:Q63ZW7}. Note=Localized in the paranodal reg…		bicellular tight junction assembly [GO:0070830]; intracellular signal transduction [GO:0035556]			TISSUE SPECIFICITY: Expressed in bladder, testis, ovary, small intestine, colon, heart, skeletal muscle, pancreas and cerebellum in the brain. {ECO:0000269|PubMed:11964389, ECO:0000269|PubMed:9280290}.
P29317	EPHA2_HUMAN	reviewed	Ephrin type-A receptor 2 (EC 2.7.10.1) (Epithelial cell kinase) (Tyrosine-protein kinase receptor ECK)	EPHA2 ECK	Homo sapiens (Human)	976		TRANSMEM 538 558 Helical. {ECO:0000255}.	cell surface [GO:0009986]; focal adhesion [GO:0005925]; integral component of plasma membrane [GO:0005887]; lamellipodium [GO:0030027]; lamellipodium membrane [GO:0031258]; leading edge membrane [GO:0031256]; neuron projection [GO:0043005]; plasma membrane [GO:0005886]; receptor complex [GO:0043235]; ruffle membrane [GO:0032587]; tight junction [GO:0070160]	SUBCELLULAR LOCATION: Cell membrane {ECO:0000269|PubMed:18794797, ECO:0000269|PubMed:19573808, ECO:0000269|PubMed:20223987, ECO:0000269|PubMed:20861311}; Single-pass type I membrane protein {ECO:0000255}. Cell projection, ruffle membrane {ECO:0000269|PubMed:19573808}; Single-pass type I membrane protein {ECO:0000255}. Cell projection, lamellipodium membrane {ECO:0000269|PubMed:19573808}; Single-p…	TOPO_DOM 24 537 Extracellular. {ECO:0000255}.; TOPO_DOM 559 976 Cytoplasmic. {ECO:0000255}.	activation of GTPase activity [GO:0090630]; axial mesoderm formation [GO:0048320]; axon guidance [GO:0007411]; blood vessel endothelial cell proliferation involved in sprouting angiogenesis [GO:0002043]; bone remodeling [GO:0046849]; branching involved in mammary gland duct morphogenesis [GO:0060444]; cAMP metabolic process [GO:0046058]; cell adhesion [GO:0007155]; cell chemotaxis [GO:0060326]; c…	ATP binding [GO:0005524]; cadherin binding [GO:0045296]; transmembrane-ephrin receptor activity [GO:0005005]; transmembrane receptor protein tyrosine kinase activity [GO:0004714]; virus receptor activity [GO:0001618]		TISSUE SPECIFICITY: Expressed in brain and glioma tissue and glioma cell lines (at protein level). Expressed most highly in tissues that contain a high proportion of epithelial cells, e.g. skin, intestine, lung, and ovary. {ECO:0000269|PubMed:17332925}.
Q99523	SORT_HUMAN	reviewed	Sortilin (100 kDa NT receptor) (Glycoprotein 95) (Gp95) (Neurotensin receptor 3) (NT3) (NTR3)	SORT1	Homo sapiens (Human)	831		TRANSMEM 756 778 Helical. {ECO:0000255}.	cell surface [GO:0009986]; clathrin-coated pit [GO:0005905]; clathrin-coated vesicle [GO:0030136]; cytoplasmic vesicle [GO:0031410]; cytoplasmic vesicle membrane [GO:0030659]; cytosol [GO:0005829]; dendrite [GO:0030425]; early endosome [GO:0005769]; endoplasmic reticulum membrane [GO:0005789]; endosome membrane [GO:0010008]; Golgi apparatus [GO:0005794]; Golgi cisterna membrane [GO:0032580]; inte…	SUBCELLULAR LOCATION: Membrane; Single-pass type I membrane protein. Endoplasmic reticulum membrane {ECO:0000305}; Single-pass type I membrane protein {ECO:0000305}. Endosome membrane {ECO:0000305}; Single-pass type I membrane protein {ECO:0000305}. Golgi apparatus, Golgi stack membrane {ECO:0000305}; Single-pass type I membrane protein {ECO:0000305}. Nucleus membrane {ECO:0000305}; Single-pass t…	TOPO_DOM 78 755 Extracellular. {ECO:0000255}.; TOPO_DOM 779 831 Cytoplasmic. {ECO:0000255}.	endocytosis [GO:0006897]; endosome to lysosome transport [GO:0008333]; endosome transport via multivesicular body sorting pathway [GO:0032509]; extrinsic apoptotic signaling pathway via death domain receptors [GO:0008625]; glucose import [GO:0046323]; Golgi to endosome transport [GO:0006895]; G protein-coupled receptor signaling pathway [GO:0007186]; multicellular organism development [GO:0007275…	enzyme binding [GO:0019899]; nerve growth factor binding [GO:0048406]; nerve growth factor receptor activity [GO:0010465]; neurotensin receptor activity, non-G protein-coupled [GO:0030379]		TISSUE SPECIFICITY: Expressed in brain and prostate (at protein level). Expressed at high levels in brain, spinal cord, heart, skeletal muscle, thyroid, placenta and testis. Expressed at lower levels in lymphoid organs, kidney, colon and liver. {ECO:0000269|PubMed:20048080, ECO:0000269|PubMed:9013611}.
Q5GLZ8	HERC4_HUMAN	reviewed	Probable E3 ubiquitin-protein ligase HERC4 (EC 2.3.2.26) (HECT domain and RCC1-like domain-containing protein 4) (HECT-type E3 ubiquitin transferase HERC4)	HERC4 KIAA1593	Homo sapiens (Human)	1057			cytosol [GO:0005829]; fibrillar center [GO:0001650]	SUBCELLULAR LOCATION: Cytoplasm, cytosol {ECO:0000269|PubMed:15676274}. Note=shows a punctate cytoplasmic distribution.		cell differentiation [GO:0030154]; spermatogenesis [GO:0007283]	ubiquitin-protein transferase activity [GO:0004842]	PATHWAY: Protein modification; protein ubiquitination.	TISSUE SPECIFICITY: Expressed in brain and testis and detected in heart and placenta. {ECO:0000269|PubMed:15676274}.
Q9NS86	LANC2_HUMAN	reviewed	LanC-like protein 2 (Testis-specific adriamycin sensitivity protein)	LANCL2 GPR69B TASP	Homo sapiens (Human)	450			cortical actin cytoskeleton [GO:0030864]; cytosol [GO:0005829]; nucleus [GO:0005634]; plasma membrane [GO:0005886]	SUBCELLULAR LOCATION: Nucleus {ECO:0000269|PubMed:12566319}. Cytoplasm {ECO:0000269|PubMed:12566319}. Cell membrane {ECO:0000269|PubMed:12566319, ECO:0000269|PubMed:16979580}. Note=Localizes to the juxta-nuclear vesicles (PubMed:16979580). Associates with the cortical actin cytoskeleton (PubMed:16979580). Cholesterol depletion by methyl-beta-cyclodextrin causes partial dissociation from the cell …		negative regulation of transcription, DNA-templated [GO:0045892]; positive regulation of abscisic acid-activated signaling pathway [GO:0009789]	ATP binding [GO:0005524]; catalytic activity [GO:0003824]; GTP binding [GO:0005525]; phosphatidylinositol-3-phosphate binding [GO:0032266]; phosphatidylinositol-4-phosphate binding [GO:0070273]; phosphatidylinositol-5-phosphate binding [GO:0010314]		TISSUE SPECIFICITY: Expressed in brain and testis. {ECO:0000269|PubMed:11762191}.
Q9NX24	NHP2_HUMAN	reviewed	H/ACA ribonucleoprotein complex subunit 2 (Nucleolar protein family A member 2) (snoRNP protein NHP2)	NHP2 NOLA2 HSPC286	Homo sapiens (Human)	153			box H/ACA scaRNP complex [GO:0072589]; box H/ACA snoRNP complex [GO:0031429]; box H/ACA telomerase RNP complex [GO:0090661]; nuclear chromosome, telomeric region [GO:0000784]; nucleoplasm [GO:0005654]; small nucleolar ribonucleoprotein complex [GO:0005732]; telomerase holoenzyme complex [GO:0005697]	SUBCELLULAR LOCATION: Nucleus, nucleolus. Nucleus, Cajal body. Note=Also localized to Cajal bodies (coiled bodies).		cleavage involved in rRNA processing [GO:0000469]; maturation of LSU-rRNA [GO:0000470]; positive regulation of telomerase RNA localization to Cajal body [GO:1904874]; rRNA pseudouridine synthesis [GO:0031118]; snRNA pseudouridine synthesis [GO:0031120]; telomere maintenance via telomerase [GO:0007004]	box H/ACA snoRNA binding [GO:0034513]; RNA binding [GO:0003723]; telomerase RNA binding [GO:0070034]		TISSUE SPECIFICITY: Expressed in brain, colon, heart, kidney, ovary, pancreas, placenta, prostate, skeletal muscle, small intestine, spleen, testis and thymus. Also expressed at lower levels in the liver. {ECO:0000269|PubMed:12020816}.
O43687	AKA7A_HUMAN	reviewed	A-kinase anchor protein 7 isoforms alpha and beta (AKAP-7 isoforms alpha and beta) (A-kinase anchor protein 18 kDa) (AKAP 18) (Protein kinase A-anchoring protein 7 isoforms alpha/beta) (PRKA7 isoforms alpha/beta)	AKAP7 AKAP15 AKAP18	Homo sapiens (Human)	104			apical plasma membrane [GO:0016324]; lateral plasma membrane [GO:0016328]; plasma membrane [GO:0005886]	SUBCELLULAR LOCATION: Isoform Alpha: Lateral cell membrane; Lipid-anchor. Note=Targeted predominantly to the lateral membrane.; SUBCELLULAR LOCATION: Isoform Beta: Apical cell membrane; Lipid-anchor. Note=Targeted predominantly to the apical membrane.		action potential [GO:0001508]; cellular response to cAMP [GO:0071320]; intracellular signal transduction [GO:0035556]; ion transport [GO:0006811]; positive regulation of delayed rectifier potassium channel activity [GO:1902261]; positive regulation of potassium ion transmembrane transport [GO:1901381]; protein localization [GO:0008104]; regulation of membrane repolarization [GO:0060306]	protein kinase A binding [GO:0051018]		TISSUE SPECIFICITY: Expressed in brain, heart, lung, pancreas and skeletal muscle. {ECO:0000269|PubMed:9545239}.
O75787	RENR_HUMAN	reviewed	Renin receptor (ATPase H(+)-transporting lysosomal accessory protein 2) (ATPase H(+)-transporting lysosomal-interacting protein 2) (ER-localized type I transmembrane adaptor) (Embryonic liver differentiation factor 10) (N14F) (Renin/prorenin receptor) (Vacuolar ATP synthase membrane sector-associated protein M8-9) (ATP6M8-9) (V-ATPase M8.9 subunit)	ATP6AP2 ATP6IP2 CAPER ELDF10 HT028 MSTP009 PSEC0072	Homo sapiens (Human)	350		TRANSMEM 303 323 Helical. {ECO:0000255}.	apical plasma membrane [GO:0016324]; cell body [GO:0044297]; external side of plasma membrane [GO:0009897]; extracellular exosome [GO:0070062]; ficolin-1-rich granule membrane [GO:0101003]; integral component of membrane [GO:0016021]; neuron projection [GO:0043005]; plasma membrane [GO:0005886]; tertiary granule membrane [GO:0070821]	SUBCELLULAR LOCATION: Membrane {ECO:0000305}; Single-pass type I membrane protein {ECO:0000305}.	TOPO_DOM 17 302 Extracellular. {ECO:0000255}.; TOPO_DOM 324 350 Cytoplasmic. {ECO:0000255}.	angiotensin maturation [GO:0002003]; eye pigmentation [GO:0048069]; head morphogenesis [GO:0060323]; neutrophil degranulation [GO:0043312]; positive regulation of transforming growth factor beta1 production [GO:0032914]; positive regulation of Wnt signaling pathway [GO:0030177]; regulation of MAPK cascade [GO:0043408]; rostrocaudal neural tube patterning [GO:0021903]	signaling receptor activity [GO:0038023]		TISSUE SPECIFICITY: Expressed in brain, heart, placenta, liver, kidney and pancreas. Barely detectable in lung and skeletal muscles. In the kidney cortex it is restricted to the mesangium of glomeruli. In the coronary and kidney artery it is expressed in the subendothelium, associated to smooth muscles where it colocalizes with REN. Expressed in vascular structures and by syncytiotrophoblast cell…
O60610	DIAP1_HUMAN	reviewed	Protein diaphanous homolog 1 (Diaphanous-related formin-1) (DRF1)	DIAPH1 DIAP1	Homo sapiens (Human)	1272			cytoplasm [GO:0005737]; cytosol [GO:0005829]; ficolin-1-rich granule membrane [GO:0101003]; microtubule organizing center [GO:0005815]; mitotic spindle [GO:0072686]; nucleus [GO:0005634]; plasma membrane [GO:0005886]; ruffle membrane [GO:0032587]; secretory granule membrane [GO:0030667]	SUBCELLULAR LOCATION: Cell membrane {ECO:0000250|UniProtKB:O08808}. Cell projection, ruffle membrane {ECO:0000250|UniProtKB:O08808}. Cytoplasm, cytoskeleton {ECO:0000269|PubMed:24781755}. Cytoplasm, cytoskeleton, microtubule organizing center, centrosome {ECO:0000269|PubMed:24781755}. Cytoplasm, cytoskeleton, spindle {ECO:0000269|PubMed:24781755}. Cytoplasm {ECO:0000250|UniProtKB:O08808}. Nucleus…		actin cytoskeleton organization [GO:0030036]; actin filament polymerization [GO:0030041]; cellular response to histamine [GO:0071420]; cytoskeleton organization [GO:0007010]; neutrophil degranulation [GO:0043312]; positive regulation of cell migration [GO:0030335]; protein localization to microtubule [GO:0035372]; regulation of cell motility [GO:2000145]; regulation of cell shape [GO:0008360]; re…	actin binding [GO:0003779]; ion channel binding [GO:0044325]; Rho GTPase binding [GO:0017048]; RNA binding [GO:0003723]; signaling receptor binding [GO:0005102]		TISSUE SPECIFICITY: Expressed in brain, heart, placenta, lung, kidney, pancreas, liver, skeletal muscle and cochlea. Expressed in platelets (PubMed:26912466). {ECO:0000269|PubMed:26912466}.
Q7L266	ASGL1_HUMAN	reviewed	Isoaspartyl peptidase/L-asparaginase (EC 3.4.19.5) (EC 3.5.1.1) (Asparaginase-like protein 1) (Beta-aspartyl-peptidase) (Isoaspartyl dipeptidase) (L-asparagine amidohydrolase) [Cleaved into: Isoaspartyl peptidase/L-asparaginase alpha chain; Isoaspartyl peptidase/L-asparaginase beta chain]	ASRGL1 ALP CRASH	Homo sapiens (Human)	308			cytoplasm [GO:0005737]; cytosol [GO:0005829]; nucleus [GO:0005634]; photoreceptor inner segment [GO:0001917]	SUBCELLULAR LOCATION: Cytoplasm {ECO:0000269|PubMed:11984834, ECO:0000269|PubMed:27106100}. Note=Midpiece of sperm tail.		asparagine catabolic process via L-aspartate [GO:0033345]; L-phenylalanine catabolic process [GO:0006559]	asparaginase activity [GO:0004067]; beta-aspartyl-peptidase activity [GO:0008798]		TISSUE SPECIFICITY: Expressed in brain, kidney, testis and tissues of the gastrointestinal tract. Present in sperm (at protein level). Over-expressed in uterine, mammary, prostatic and ovarian carcinoma. {ECO:0000269|PubMed:11984834, ECO:0000269|PubMed:14654938}.
O60869	EDF1_HUMAN	reviewed	Endothelial differentiation-related factor 1 (EDF-1) (Multiprotein-bridging factor 1) (MBF1)	EDF1	Homo sapiens (Human)	148			cytoplasm [GO:0005737]; cytosol [GO:0005829]; intracellular [GO:0005622]; nucleolus [GO:0005730]; nucleus [GO:0005634]	SUBCELLULAR LOCATION: Cytoplasm. Nucleus. Note=Also nuclear upon binding to NR5A1 and treatment of cells with TPA or forskolin.		endothelial cell differentiation [GO:0045446]; multicellular organism development [GO:0007275]; positive regulation of DNA binding [GO:0043388]; positive regulation of transcription, DNA-templated [GO:0045893]; regulation of lipid metabolic process [GO:0019216]; regulation of transcription, DNA-templated [GO:0006355]	calmodulin binding [GO:0005516]; RNA binding [GO:0003723]; sequence-specific DNA binding [GO:0043565]; TFIID-class transcription factor complex binding [GO:0001094]; transcription coactivator activity [GO:0003713]		TISSUE SPECIFICITY: Expressed in brain, liver, lung, kidney and heart (at protein level). Ubiquitously expressed. More abundant in heart, pancreas, liver, intestine and adipose tissues. {ECO:0000269|PubMed:10567391, ECO:0000269|PubMed:12040021, ECO:0000269|PubMed:9813014}.
Q9UJA5	TRM6_HUMAN	reviewed	tRNA (adenine(58)-N(1))-methyltransferase non-catalytic subunit TRM6 (mRNA methyladenosine-N(1)-methyltransferase non-catalytic subunit TRM6) (tRNA(m1A58)-methyltransferase subunit TRM6) (tRNA(m1A58)MTase subunit TRM6)	TRMT6 KIAA1153 TRM6 CGI-09	Homo sapiens (Human)	497			nucleoplasm [GO:0005654]; nucleus [GO:0005634]; tRNA (m1A) methyltransferase complex [GO:0031515]	SUBCELLULAR LOCATION: Nucleus {ECO:0000250|UniProtKB:P41814}.		mRNA methylation [GO:0080009]; tRNA methylation [GO:0030488]; tRNA modification [GO:0006400]	RNA binding [GO:0003723]		TISSUE SPECIFICITY: Expressed in brain, liver, testis and ovary. {ECO:0000269|PubMed:10574461}.
Q12955	ANK3_HUMAN	reviewed	Ankyrin-3 (ANK-3) (Ankyrin-G)	ANK3	Homo sapiens (Human)	4377			axon initial segment [GO:0043194]; basal plasma membrane [GO:0009925]; basolateral plasma membrane [GO:0016323]; cell surface [GO:0009986]; costamere [GO:0043034]; cytosol [GO:0005829]; dendrite [GO:0030425]; endoplasmic reticulum [GO:0005783]; Golgi apparatus [GO:0005794]; intercalated disc [GO:0014704]; lateral plasma membrane [GO:0016328]; lysosome [GO:0005764]; membrane [GO:0016020]; neuromus…	SUBCELLULAR LOCATION: Cytoplasm, cytoskeleton {ECO:0000269|PubMed:21223964}. Cell projection, axon {ECO:0000250|UniProtKB:O70511}. Cell membrane, sarcolemma {ECO:0000269|PubMed:21223964}. Cell junction, synapse, postsynaptic cell membrane {ECO:0000250|UniProtKB:O70511}. Lysosome {ECO:0000250|UniProtKB:G5E8K5}. Cell membrane, sarcolemma, T-tubule {ECO:0000250|UniProtKB:O70511}. Note=In skeletal mu…		axonogenesis [GO:0007409]; cellular response to magnesium ion [GO:0071286]; cytoskeletal anchoring at plasma membrane [GO:0007016]; endoplasmic reticulum to Golgi vesicle-mediated transport [GO:0006888]; establishment of protein localization [GO:0045184]; Golgi to plasma membrane protein transport [GO:0043001]; magnesium ion homeostasis [GO:0010960]; maintenance of protein location in plasma memb…	cadherin binding [GO:0045296]; cytoskeletal protein binding [GO:0008092]; ion channel binding [GO:0044325]; protein binding, bridging [GO:0030674]; spectrin binding [GO:0030507]; structural constituent of cytoskeleton [GO:0005200]		TISSUE SPECIFICITY: Expressed in brain, neurons, muscles and other tissues. {ECO:0000269|PubMed:21223964, ECO:0000269|PubMed:7836469}.
Q8IY17	PLPL6_HUMAN	reviewed	Neuropathy target esterase (EC 3.1.1.5) (Patatin-like phospholipase domain-containing protein 6)	PNPLA6 NTE	Homo sapiens (Human)	1375		TRANSMEM 60 80 Helical. {ECO:0000255}.	endoplasmic reticulum [GO:0005783]; endoplasmic reticulum membrane [GO:0005789]; integral component of membrane [GO:0016021]; membrane [GO:0016020]	SUBCELLULAR LOCATION: Endoplasmic reticulum membrane {ECO:0000269|PubMed:15044461}; Single-pass type I membrane protein {ECO:0000269|PubMed:15044461}; Cytoplasmic side {ECO:0000269|PubMed:15044461}. Note=Anchored to the cytoplasmic face of the endoplasmic reticulum by its N-terminal transmembrane segment. {ECO:0000269|PubMed:15044461}.	TOPO_DOM 1 59 Lumenal. {ECO:0000255}.; TOPO_DOM 81 1375 Cytoplasmic. {ECO:0000255}.	glycerophospholipid catabolic process [GO:0046475]; phosphatidylcholine metabolic process [GO:0046470]	lysophospholipase activity [GO:0004622]		TISSUE SPECIFICITY: Expressed in brain, placenta, kidney, neuron and skeletal muscle. Expressed in the developing eye, pituitary and brain. {ECO:0000269|PubMed:25480986, ECO:0000269|PubMed:9576844}.
Q8IWX8	CHERP_HUMAN	reviewed	Calcium homeostasis endoplasmic reticulum protein (ERPROT 213-21) (SR-related CTD-associated factor 6)	CHERP DAN26 SCAF6	Homo sapiens (Human)	916			cytoplasm [GO:0005737]; membrane [GO:0016020]; nucleoplasm [GO:0005654]; perinuclear region of cytoplasm [GO:0048471]; sarcoplasmic reticulum membrane [GO:0033017]	SUBCELLULAR LOCATION: Cytoplasm {ECO:0000269|PubMed:10794731, ECO:0000269|PubMed:12656674, ECO:0000269|PubMed:8010949}. Cytoplasm, perinuclear region {ECO:0000269|PubMed:10794731, ECO:0000269|PubMed:12656674, ECO:0000269|PubMed:8010949}. Endoplasmic reticulum {ECO:0000269|PubMed:10794731, ECO:0000269|PubMed:12656674, ECO:0000269|PubMed:8010949}. Note=Distributed throughout the cytoplasm and also …		cellular calcium ion homeostasis [GO:0006874]; mRNA splicing, via spliceosome [GO:0000398]; negative regulation of cell population proliferation [GO:0008285]; nervous system development [GO:0007399]; positive regulation of calcineurin-NFAT signaling cascade [GO:0070886]; release of sequestered calcium ion into cytosol [GO:0051209]	ion channel binding [GO:0044325]; RNA binding [GO:0003723]		TISSUE SPECIFICITY: Expressed in brain, placenta, lung, liver, kidney, pancreas, cardiac and skeletal muscle, and in cultured HEL and Dami cells. {ECO:0000269|PubMed:10794731}.
Q86UY8	NT5D3_HUMAN	reviewed	5'-nucleotidase domain-containing protein 3 (EC 3.1.3.-) (GRP94-neighboring nucleotidase)	NT5DC3 GNN TU12B1-TY	Homo sapiens (Human)	548			receptor complex [GO:0043235]				5'-nucleotidase activity [GO:0008253]; metal ion binding [GO:0046872]		TISSUE SPECIFICITY: Expressed in brain, placenta, skeletal muscle, pancreas, testis, uterus, and small intestine. Reduced expression in pancreatic cancer cells. {ECO:0000269|PubMed:15547748}.
Q99536	VAT1_HUMAN	reviewed	Synaptic vesicle membrane protein VAT-1 homolog (EC 1.-.-.-)	VAT1	Homo sapiens (Human)	393			azurophil granule lumen [GO:0035578]; extracellular exosome [GO:0070062]; extracellular region [GO:0005576]; integral component of membrane [GO:0016021]; mitochondrial outer membrane [GO:0005741]	SUBCELLULAR LOCATION: Cytoplasm. Mitochondrion outer membrane; Peripheral membrane protein. Note=The majority is localized in the cytoplasm and a small amount is associated with mitochondria. {ECO:0000250}.		negative regulation of mitochondrial fusion [GO:0010637]; neutrophil degranulation [GO:0043312]	oxidoreductase activity [GO:0016491]; zinc ion binding [GO:0008270]		TISSUE SPECIFICITY: Expressed in brain. Also expressed in glioblastoma cells. {ECO:0000269|PubMed:19508442}.
O75131	CPNE3_HUMAN	reviewed	Copine-3 (Copine III)	CPNE3 CPN3 KIAA0636	Homo sapiens (Human)	537			azurophil granule membrane [GO:0035577]; cell junction [GO:0030054]; cytoplasm [GO:0005737]; cytosol [GO:0005829]; extracellular exosome [GO:0070062]; focal adhesion [GO:0005925]; mitochondrion [GO:0005739]; nucleolus [GO:0005730]; nucleus [GO:0005634]; plasma membrane [GO:0005886]	SUBCELLULAR LOCATION: Nucleus {ECO:0000269|PubMed:20010870, ECO:0000269|PubMed:21087455}. Cytoplasm {ECO:0000269|PubMed:12949241, ECO:0000269|PubMed:20010870, ECO:0000269|PubMed:21087455}. Cell membrane {ECO:0000269|PubMed:20010870, ECO:0000269|PubMed:21087455}. Cell junction {ECO:0000269|PubMed:20010870}. Cell junction, focal adhesion {ECO:0000269|PubMed:20010870}. Note=Associates to the membran…		cellular response to calcium ion [GO:0071277]; cellular response to growth factor stimulus [GO:0071363]; ERBB2 signaling pathway [GO:0038128]; glycerophospholipid biosynthetic process [GO:0046474]; lipid metabolic process [GO:0006629]; neutrophil degranulation [GO:0043312]; positive regulation of cell migration [GO:0030335]; vesicle-mediated transport [GO:0016192]	calcium-dependent phospholipid binding [GO:0005544]; calcium-dependent protein binding [GO:0048306]; protein serine/threonine kinase activity [GO:0004674]; receptor tyrosine kinase binding [GO:0030971]; RNA binding [GO:0003723]; transporter activity [GO:0005215]		TISSUE SPECIFICITY: Expressed in breast and weakly in prostate and ovarian tissues (PubMed:20010870). Expressed in neutrophils (at protein level) (PubMed:12949241). Widely expressed (PubMed:11041869). Expressed in the brain. Expressed in neutrophil precursors from the bone marrow and peripheral blood (PubMed:12949241). Expressed in primary breast tumors and ovarian endometrioid adenocarcinoma (Pu…
P15311	EZRI_HUMAN	reviewed	Ezrin (Cytovillin) (Villin-2) (p81)	EZR VIL2	Homo sapiens (Human)	586			actin cytoskeleton [GO:0015629]; actin filament [GO:0005884]; apical part of cell [GO:0045177]; apical plasma membrane [GO:0016324]; astrocyte projection [GO:0097449]; basolateral plasma membrane [GO:0016323]; brush border [GO:0005903]; cell body [GO:0044297]; cell periphery [GO:0071944]; cell projection [GO:0042995]; cell tip [GO:0051286]; ciliary basal body [GO:0036064]; cortical cytoskeleton […	SUBCELLULAR LOCATION: Apical cell membrane {ECO:0000269|PubMed:18046454}; Peripheral membrane protein {ECO:0000269|PubMed:18046454}; Cytoplasmic side {ECO:0000269|PubMed:18046454}. Cell projection {ECO:0000269|PubMed:18046454}. Cell projection, microvillus membrane {ECO:0000269|PubMed:18046454}; Peripheral membrane protein {ECO:0000269|PubMed:18046454}; Cytoplasmic side {ECO:0000269|PubMed:180464…		actin cytoskeleton reorganization [GO:0031532]; actin filament bundle assembly [GO:0051017]; astral microtubule organization [GO:0030953]; axon guidance [GO:0007411]; cellular protein-containing complex localization [GO:0034629]; cellular response to cAMP [GO:0071320]; cortical microtubule organization [GO:0043622]; cytoskeletal anchoring at plasma membrane [GO:0007016]; establishment of centroso…	actin binding [GO:0003779]; actin filament binding [GO:0051015]; ATPase binding [GO:0051117]; cadherin binding [GO:0045296]; cell adhesion molecule binding [GO:0050839]; disordered domain specific binding [GO:0097718]; identical protein binding [GO:0042802]; microtubule binding [GO:0008017]; protein C-terminus binding [GO:0008022]; protein domain specific binding [GO:0019904]; protein kinase A bi…		TISSUE SPECIFICITY: Expressed in cerebral cortex, basal ganglia, hippocampus, hypophysis, and optic nerve. Weakly expressed in brain stem and diencephalon. Stronger expression was detected in gray matter of frontal lobe compared to white matter (at protein level). Component of the microvilli of intestinal epithelial cells. Preferentially expressed in astrocytes of hippocampus, frontal cortex, tha…
Q7L2J0	MEPCE_HUMAN	reviewed	7SK snRNA methylphosphate capping enzyme (MePCE) (EC 2.1.1.-) (Bicoid-interacting protein 3 homolog) (Bin3 homolog)	MEPCE BCDIN3	Homo sapiens (Human)	689						negative regulation of chromatin binding [GO:0035562]; negative regulation of transcription by RNA polymerase II [GO:0000122]; positive regulation of G1/S transition of mitotic cell cycle [GO:1900087]; RNA methylation [GO:0001510]; snRNA metabolic process [GO:0016073]; snRNA modification [GO:0040031]	O-methyltransferase activity [GO:0008171]; RNA binding [GO:0003723]; RNA methyltransferase activity [GO:0008173]; S-adenosylmethionine-dependent methyltransferase activity [GO:0008757]; snRNA binding [GO:0017069]		TISSUE SPECIFICITY: Expressed in chronic myeloid leukemia cells, adrenal gland, brain, cerebellum, kidney, lung, mammary gland and testis. Weakly or not expressed in other tissues. {ECO:0000269|PubMed:12358911}.
Q9UNE7	CHIP_HUMAN	reviewed	E3 ubiquitin-protein ligase CHIP (EC 2.3.2.27) (Antigen NY-CO-7) (CLL-associated antigen KW-8) (Carboxy terminus of Hsp70-interacting protein) (RING-type E3 ubiquitin transferase CHIP) (STIP1 homology and U box-containing protein 1)	STUB1 CHIP PP1131	Homo sapiens (Human)	303			chaperone complex [GO:0101031]; cytoplasm [GO:0005737]; cytosol [GO:0005829]; endoplasmic reticulum [GO:0005783]; nuclear inclusion body [GO:0042405]; nucleoplasm [GO:0005654]; nucleus [GO:0005634]; ubiquitin conjugating enzyme complex [GO:0031371]; ubiquitin ligase complex [GO:0000151]; Z disc [GO:0030018]	SUBCELLULAR LOCATION: Cytoplasm {ECO:0000269|PubMed:10330192, ECO:0000269|PubMed:17369820, ECO:0000269|PubMed:23973223}. Nucleus {ECO:0000269|PubMed:23973223}. Note=Translocates to the nucleus in response to inflammatory signals in regulatory T-cells (Treg). {ECO:0000269|PubMed:23973223}.		cellular response to heat [GO:0034605]; cellular response to hypoxia [GO:0071456]; cellular response to misfolded protein [GO:0071218]; chaperone-mediated autophagy [GO:0061684]; DNA repair [GO:0006281]; endoplasmic reticulum unfolded protein response [GO:0030968]; ERBB2 signaling pathway [GO:0038128]; negative regulation of protein binding [GO:0032091]; negative regulation of transforming growth…	chaperone binding [GO:0051087]; enzyme binding [GO:0019899]; G protein-coupled receptor binding [GO:0001664]; heat shock protein binding [GO:0031072]; Hsp70 protein binding [GO:0030544]; Hsp90 protein binding [GO:0051879]; kinase binding [GO:0019900]; misfolded protein binding [GO:0051787]; protein binding, bridging [GO:0030674]; protein homodimerization activity [GO:0042803]; SMAD binding [GO:00…	PATHWAY: Protein modification; protein ubiquitination. {ECO:0000269|PubMed:11557750, ECO:0000269|PubMed:15466472}.	TISSUE SPECIFICITY: Expressed in differentiated myotubes (at protein level) (PubMed:17369820). Highly expressed in skeletal muscle, heart, pancreas, brain and placenta (PubMed:10330192, PubMed:11435423). Detected in kidney, liver and lung (PubMed:10330192, PubMed:11435423). {ECO:0000269|PubMed:10330192, ECO:0000269|PubMed:11435423, ECO:0000269|PubMed:17369820}.
Q9NYQ8	FAT2_HUMAN	reviewed	Protocadherin Fat 2 (hFat2) (Cadherin family member 8) (Multiple epidermal growth factor-like domains protein 1) (Multiple EGF-like domains protein 1)	FAT2 CDHF8 KIAA0811 MEGF1	Homo sapiens (Human)	4349		TRANSMEM 4049 4069 Helical. {ECO:0000255}.	cell-cell adherens junction [GO:0005913]; extracellular exosome [GO:0070062]; Golgi apparatus [GO:0005794]; integral component of membrane [GO:0016021]; plasma membrane [GO:0005886]	SUBCELLULAR LOCATION: Cell membrane {ECO:0000305}; Single-pass type I membrane protein {ECO:0000305}. Cell junction {ECO:0000269|PubMed:17900869}. Golgi apparatus, trans-Golgi network {ECO:0000250|UniProtKB:O88277}. Note=Localized at adhesion zippers (early state of adherens junctions) of keratinocytes. {ECO:0000269|PubMed:17900869}.	TOPO_DOM 19 4048 Extracellular. {ECO:0000255}.; TOPO_DOM 4070 4349 Cytoplasmic. {ECO:0000255}.	cell-cell adhesion [GO:0098609]; cell-substrate adhesion [GO:0031589]; epithelial cell migration [GO:0010631]; homophilic cell adhesion via plasma membrane adhesion molecules [GO:0007156]	calcium ion binding [GO:0005509]		TISSUE SPECIFICITY: Expressed in epidermal keratinocytes, infant brain, cerebellum, and also in a variety of tumors, such as pancreatic cancer, diffuse type gastric cancer, ovarian cancer, esophageal cancer, skin squamous cell carcinoma, head and neck cancer. Not expressed in melanoma cell line A375 cells, normal epidermal melanocytes or normal dermal fibroblasts. Expressed in epidermal keratinoc…
P15144	AMPN_HUMAN	reviewed	Aminopeptidase N (AP-N) (hAPN) (EC 3.4.11.2) (Alanyl aminopeptidase) (Aminopeptidase M) (AP-M) (Microsomal aminopeptidase) (Myeloid plasma membrane glycoprotein CD13) (gp150) (CD antigen CD13)	ANPEP APN CD13 PEPN	Homo sapiens (Human)	967		TRANSMEM 9 32 Helical; Signal-anchor for type II membrane protein. {ECO:0000255}.	cytoplasm [GO:0005737]; endoplasmic reticulum-Golgi intermediate compartment [GO:0005793]; external side of plasma membrane [GO:0009897]; extracellular exosome [GO:0070062]; extracellular space [GO:0005615]; integral component of membrane [GO:0016021]; lysosomal membrane [GO:0005765]; plasma membrane [GO:0005886]; secretory granule membrane [GO:0030667]	SUBCELLULAR LOCATION: Cell membrane {ECO:0000269|PubMed:2564851, ECO:0000269|PubMed:9056417}; Single-pass type II membrane protein {ECO:0000305|PubMed:1350662}. Note=Also found as a soluble form. {ECO:0000269|PubMed:7902291}.	TOPO_DOM 2 8 Cytoplasmic. {ECO:0000305|PubMed:1350662}.; TOPO_DOM 33 967 Extracellular. {ECO:0000269|PubMed:1350662}.	angiogenesis [GO:0001525]; cell differentiation [GO:0030154]; neutrophil degranulation [GO:0043312]; peptide catabolic process [GO:0043171]; proteolysis [GO:0006508]	aminopeptidase activity [GO:0004177]; metalloaminopeptidase activity [GO:0070006]; metallopeptidase activity [GO:0008237]; peptide binding [GO:0042277]; signaling receptor activity [GO:0038023]; virus receptor activity [GO:0001618]; zinc ion binding [GO:0008270]		TISSUE SPECIFICITY: Expressed in epithelial cells of the kidney, intestine, and respiratory tract; granulocytes, monocytes, fibroblasts, endothelial cells, cerebral pericytes at the blood-brain barrier, synaptic membranes of cells in the CNS. Also expressed in endometrial stromal cells, but not in the endometrial glandular cells. Found in the vasculature of tissues that undergo angiogenesis and i…
P12270	TPR_HUMAN	reviewed	Nucleoprotein TPR (Megator) (NPC-associated intranuclear protein) (Translocated promoter region protein)	TPR	Homo sapiens (Human)	2363			cytoplasm [GO:0005737]; cytoplasmic dynein complex [GO:0005868]; extrinsic component of membrane [GO:0019898]; host cell [GO:0043657]; kinetochore [GO:0000776]; mitotic spindle [GO:0072686]; nuclear envelope [GO:0005635]; nuclear inclusion body [GO:0042405]; nuclear membrane [GO:0031965]; nuclear periphery [GO:0034399]; nuclear pore [GO:0005643]; nuclear pore nuclear basket [GO:0044615]; nucleopl…	SUBCELLULAR LOCATION: Nucleus {ECO:0000269|PubMed:12802065}. Nucleus membrane {ECO:0000269|PubMed:11514627, ECO:0000269|PubMed:11952838, ECO:0000269|PubMed:18794356, ECO:0000269|PubMed:9024684, ECO:0000269|PubMed:9828100, ECO:0000269|PubMed:9864356}; Peripheral membrane protein {ECO:0000269|PubMed:11514627, ECO:0000269|PubMed:9024684, ECO:0000269|PubMed:9828100, ECO:0000269|PubMed:9864356}; Nucle…		cell division [GO:0051301]; cellular response to heat [GO:0034605]; cellular response to interferon-alpha [GO:0035457]; intracellular transport of virus [GO:0075733]; mitotic spindle assembly checkpoint [GO:0007094]; mRNA export from nucleus [GO:0006406]; mRNA export from nucleus in response to heat stress [GO:0031990]; negative regulation of RNA export from nucleus [GO:0046832]; negative regulat…	chromatin binding [GO:0003682]; dynein complex binding [GO:0070840]; heat shock protein binding [GO:0031072]; mitogen-activated protein kinase binding [GO:0051019]; mRNA binding [GO:0003729]; protein homodimerization activity [GO:0042803]; RNA binding [GO:0003723]; structural constituent of nuclear pore [GO:0017056]; tubulin binding [GO:0015631]		TISSUE SPECIFICITY: Expressed in esophagus, ovary, liver, skin, smooth muscles, cerebrum and fetal cerebellum (at protein level). Highest in testis, lung, thymus, spleen and brain, lower levels in heart, liver and kidney. {ECO:0000269|PubMed:12424524, ECO:0000269|PubMed:9024684}.
Q9C0H2	TTYH3_HUMAN	reviewed	Protein tweety homolog 3 (hTTY3)	TTYH3 KIAA1691	Homo sapiens (Human)	523		TRANSMEM 43 63 Helical; Name=1. {ECO:0000255}.; TRANSMEM 87 107 Helical; Name=2. {ECO:0000255}.; TRANSMEM 212 232 Helical; Name=3. {ECO:0000255}.; TRANSMEM 237 257 Helical; Name=4. {ECO:0000255}.; TRANSMEM 387 407 Helical; Name=5. {ECO:0000255}.	chloride channel complex [GO:0034707]; extracellular exosome [GO:0070062]; plasma membrane [GO:0005886]	SUBCELLULAR LOCATION: Cell membrane {ECO:0000269|PubMed:15010458}; Multi-pass membrane protein {ECO:0000269|PubMed:15010458}.	TOPO_DOM 1 42 Extracellular. {ECO:0000255}.; TOPO_DOM 64 86 Cytoplasmic. {ECO:0000255}.; TOPO_DOM 108 211 Extracellular. {ECO:0000255}.; TOPO_DOM 233 236 Cytoplasmic. {ECO:0000255}.; TOPO_DOM 258 386 Extracellular. {ECO:0000255}.; TOPO_DOM 408 523 Cytoplasmic. {ECO:0000255}.	chloride transport [GO:0006821]; ion transmembrane transport [GO:0034220]	chloride channel activity [GO:0005254]; intracellular calcium activated chloride channel activity [GO:0005229]; volume-sensitive chloride channel activity [GO:0072320]		TISSUE SPECIFICITY: Expressed in excitable tissues. Expressed in the brain, heart, skeletal muscle, colon, spleen, kidney and peripheral blood leukocytes. {ECO:0000269|PubMed:15010458}.
P28066	PSA5_HUMAN	reviewed	Proteasome subunit alpha type-5 (EC 3.4.25.1) (Macropain zeta chain) (Multicatalytic endopeptidase complex zeta chain) (Proteasome zeta chain)	PSMA5	Homo sapiens (Human)	241			cytoplasm [GO:0005737]; cytosol [GO:0005829]; extracellular exosome [GO:0070062]; extracellular region [GO:0005576]; ficolin-1-rich granule lumen [GO:1904813]; nucleoplasm [GO:0005654]; nucleus [GO:0005634]; proteasome complex [GO:0000502]; proteasome core complex [GO:0005839]; proteasome core complex, alpha-subunit complex [GO:0019773]; secretory granule lumen [GO:0034774]	SUBCELLULAR LOCATION: Cytoplasm {ECO:0000269|PubMed:12181345}. Nucleus {ECO:0000269|PubMed:12181345}.		anaphase-promoting complex-dependent catabolic process [GO:0031145]; antigen processing and presentation of exogenous peptide antigen via MHC class I, TAP-dependent [GO:0002479]; Fc-epsilon receptor signaling pathway [GO:0038095]; interleukin-1-mediated signaling pathway [GO:0070498]; MAPK cascade [GO:0000165]; negative regulation of canonical Wnt signaling pathway [GO:0090090]; negative regulati…	endopeptidase activity [GO:0004175]; threonine-type endopeptidase activity [GO:0004298]		TISSUE SPECIFICITY: Expressed in fetal brain (at protein level). {ECO:0000269|PubMed:11771738}.
Q14004	CDK13_HUMAN	reviewed	Cyclin-dependent kinase 13 (EC 2.7.11.22) (EC 2.7.11.23) (CDC2-related protein kinase 5) (Cell division cycle 2-like protein kinase 5) (Cell division protein kinase 13) (hCDK13) (Cholinesterase-related cell division controller)	CDK13 CDC2L CDC2L5 CHED KIAA1791	Homo sapiens (Human)	1512			chromosome [GO:0005694]; cyclin/CDK positive transcription elongation factor complex [GO:0008024]; cyclin-dependent protein kinase holoenzyme complex [GO:0000307]; cyclin K-CDK13 complex [GO:0002945]; cytosol [GO:0005829]; extracellular region [GO:0005576]; extracellular space [GO:0005615]; ficolin-1-rich granule lumen [GO:1904813]; Golgi apparatus [GO:0005794]; nuclear chromatin [GO:0000790]; nu…	SUBCELLULAR LOCATION: Nucleus speckle {ECO:0000269|PubMed:16721827}.		alternative mRNA splicing, via spliceosome [GO:0000380]; hemopoiesis [GO:0030097]; multicellular organism development [GO:0007275]; negative regulation of stem cell differentiation [GO:2000737]; neutrophil degranulation [GO:0043312]; phosphorylation of RNA polymerase II C-terminal domain [GO:0070816]; positive regulation of cell population proliferation [GO:0008284]; positive regulation of transc…	ATP binding [GO:0005524]; cyclin binding [GO:0030332]; cyclin-dependent protein serine/threonine kinase activity [GO:0004693]; protein kinase activity [GO:0004672]; protein kinase binding [GO:0019901]; RNA binding [GO:0003723]; RNA polymerase II CTD heptapeptide repeat kinase activity [GO:0008353]; transcription factor binding [GO:0008134]; transcription regulatory region DNA binding [GO:0044212]		TISSUE SPECIFICITY: Expressed in fetal brain, liver, muscle and in adult brain. Also expressed in neuroblastoma and glioblastoma tumors.
Q9Y314	NOSIP_HUMAN	reviewed	Nitric oxide synthase-interacting protein (E3 ubiquitin-protein ligase NOSIP) (EC 2.3.2.27) (RING-type E3 ubiquitin transferase NOSIP) (eNOS-interacting protein)	NOSIP CGI-25	Homo sapiens (Human)	301			cytoplasm [GO:0005737]; cytosol [GO:0005829]; Golgi membrane [GO:0000139]; nucleus [GO:0005634]	SUBCELLULAR LOCATION: Cytoplasm {ECO:0000269|PubMed:15548660, ECO:0000269|PubMed:16135813}. Nucleus {ECO:0000269|PubMed:15548660, ECO:0000269|PubMed:16135813}. Note=Translocates from nucleus to cytoplasm in the G2 phase of the cell cycle (PubMed:16135813).		multicellular organism development [GO:0007275]; negative regulation of catalytic activity [GO:0043086]; negative regulation of nitric-oxide synthase activity [GO:0051001]; regulation of nitric-oxide synthase activity [GO:0050999]	RNA binding [GO:0003723]; ubiquitin protein ligase activity [GO:0061630]		TISSUE SPECIFICITY: Expressed in heart, brain and lung. Present in endothelial cells (at protein level). {ECO:0000269|PubMed:11149895}.
Q9HC38	GLOD4_HUMAN	reviewed	Glyoxalase domain-containing protein 4	GLOD4 C17orf25 CGI-150 My027	Homo sapiens (Human)	313			extracellular exosome [GO:0070062]; mitochondrion [GO:0005739]	SUBCELLULAR LOCATION: Mitochondrion {ECO:0000305|PubMed:12897971}.			cadherin binding [GO:0045296]		TISSUE SPECIFICITY: Expressed in heart, brain, liver, kidney, pancreas and placenta. Not expressed in skeletal muscle and lung. {ECO:0000269|PubMed:11642406}.
Q9UKM9	RALY_HUMAN	reviewed	RNA-binding protein Raly (Autoantigen p542) (Heterogeneous nuclear ribonucleoprotein C-like 2) (hnRNP core protein C-like 2) (hnRNP associated with lethal yellow protein homolog)	RALY HNRPCL2 P542	Homo sapiens (Human)	306			catalytic step 2 spliceosome [GO:0071013]; nucleus [GO:0005634]	SUBCELLULAR LOCATION: Nucleus {ECO:0000250|UniProtKB:Q64012}.		cholesterol homeostasis [GO:0042632]; mRNA splicing, via spliceosome [GO:0000398]; regulation of nucleic acid-templated transcription [GO:1903506]	RNA binding [GO:0003723]; transcription coregulator activity [GO:0003712]		TISSUE SPECIFICITY: Expressed in heart, brain, lung, liver, skeletal muscle, kidney and pancreas. Weakly expressed in placenta. {ECO:0000269|PubMed:10500250}.
O75970	MPDZ_HUMAN	reviewed	Multiple PDZ domain protein (Multi-PDZ domain protein 1)	MPDZ MUPP1	Homo sapiens (Human)	2070			apical plasma membrane [GO:0016324]; apicolateral plasma membrane [GO:0016327]; bicellular tight junction [GO:0005923]; cytoplasm [GO:0005737]; cytoplasmic vesicle [GO:0031410]; dendrite [GO:0030425]; postsynaptic density [GO:0014069]; postsynaptic membrane [GO:0045211]; Schmidt-Lanterman incisure [GO:0043220]	SUBCELLULAR LOCATION: Cell membrane; Peripheral membrane protein; Cytoplasmic side. Apical cell membrane; Peripheral membrane protein; Cytoplasmic side. Cell junction, synapse, postsynaptic cell membrane, postsynaptic density. Cell projection, dendrite. Cell junction, tight junction. Cell junction, synapse. Cell junction, synapse, synaptosome. Note=Associated with membranes. Colocalizes with HTR2…		cell adhesion [GO:0007155]; viral process [GO:0016032]	protein C-terminus binding [GO:0008022]		TISSUE SPECIFICITY: Expressed in heart, brain, placenta, liver, skeletal muscle, kidney and pancreas. {ECO:0000269|PubMed:9537516}.
Q8TCJ2	STT3B_HUMAN	reviewed	Dolichyl-diphosphooligosaccharide--protein glycosyltransferase subunit STT3B (Oligosaccharyl transferase subunit STT3B) (STT3-B) (EC 2.4.99.18) (Source of immunodominant MHC-associated peptides homolog)	STT3B SIMP	Homo sapiens (Human)	826		TRANSMEM 42 86 Helical. {ECO:0000250|UniProtKB:P39007}.; TRANSMEM 174 192 Helical. {ECO:0000250|UniProtKB:P39007}.; TRANSMEM 195 212 Helical. {ECO:0000250|UniProtKB:P39007}.; TRANSMEM 224 243 Helical. {ECO:0000250|UniProtKB:P39007}.; TRANSMEM 246 260 Helical. {ECO:0000250|UniProtKB:P39007}.; TRANSMEM 266 282 Helical. {ECO:0000250|UniProtKB:P39007}.; TRANSMEM 288 313 Helical. {ECO:0000250|UniProtK…	endoplasmic reticulum [GO:0005783]; integral component of membrane [GO:0016021]; membrane [GO:0016020]; oligosaccharyltransferase complex [GO:0008250]; oligosaccharyltransferase I complex [GO:0034998]; protein-containing complex [GO:0032991]	SUBCELLULAR LOCATION: Endoplasmic reticulum {ECO:0000269|PubMed:12887896}. Endoplasmic reticulum membrane; Multi-pass membrane protein {ECO:0000250|UniProtKB:P39007}.	TOPO_DOM 2 41 Cytoplasmic. {ECO:0000305}.; TOPO_DOM 87 173 Lumenal. {ECO:0000305}.; TOPO_DOM 193 194 Cytoplasmic. {ECO:0000305}.; TOPO_DOM 213 223 Lumenal. {ECO:0000305}.; TOPO_DOM 244 245 Cytoplasmic. {ECO:0000305}.; TOPO_DOM 261 265 Lumenal. {ECO:0000305}.; TOPO_DOM 283 287 Cytoplasmic. {ECO:0000305}.; TOPO_DOM 314 321 Lumenal. {ECO:0000305}.; TOPO_DOM 342 350 Cytoplasmic. {ECO:0000305}.; TOPO_…	co-translational protein modification [GO:0043686]; glycoprotein catabolic process [GO:0006516]; post-translational protein modification [GO:0043687]; protein N-linked glycosylation via asparagine [GO:0018279]; response to unfolded protein [GO:0006986]; ubiquitin-dependent ERAD pathway [GO:0030433]	dolichyl-diphosphooligosaccharide-protein glycotransferase activity [GO:0004579]; metal ion binding [GO:0046872]	PATHWAY: Protein modification; protein glycosylation. {ECO:0000250|UniProtKB:P39007}.	TISSUE SPECIFICITY: Expressed in heart, brain, placenta, lung, liver, muscle, kidney and pancreas. Expressed in skin fibroblasts (at protein level). {ECO:0000269|PubMed:12887896}.
Q96QC0	PP1RA_HUMAN	reviewed	Serine/threonine-protein phosphatase 1 regulatory subunit 10 (MHC class I region proline-rich protein CAT53) (PP1-binding protein of 114 kDa) (Phosphatase 1 nuclear targeting subunit) (Protein FB19) (p99)	PPP1R10 CAT53 FB19 PNUTS	Homo sapiens (Human)	940			chromatin [GO:0000785]; nuclear body [GO:0016604]; nucleoplasm [GO:0005654]; nucleus [GO:0005634]; PTW/PP1 phosphatase complex [GO:0072357]	SUBCELLULAR LOCATION: Nucleus {ECO:0000255|PROSITE-ProRule:PRU00649, ECO:0000269|PubMed:9450550}. Note=Found in discrete nucleoplasmic bodies and within nucleoli. Associates with chromatin during interphase, excluded from condensed chromosomes during early mitosis and is reloaded onto chromosomes at the late telophase (By similarity). {ECO:0000250}.		negative regulation of cardiac muscle cell apoptotic process [GO:0010667]; negative regulation of mitotic DNA damage checkpoint [GO:1904290]; positive regulation of telomere maintenance [GO:0032206]; protein import into nucleus [GO:0006606]	DNA binding [GO:0003677]; metal ion binding [GO:0046872]; protein phosphatase inhibitor activity [GO:0004864]; RNA binding [GO:0003723]		TISSUE SPECIFICITY: Expressed in heart, brain, placenta, lung, liver, skeletal muscle, kidney and pancreas. {ECO:0000269|PubMed:9450550, ECO:0000269|PubMed:9784381}.
O14979	HNRDL_HUMAN	reviewed	Heterogeneous nuclear ribonucleoprotein D-like (hnRNP D-like) (hnRNP DL) (AU-rich element RNA-binding factor) (JKT41-binding protein) (Protein laAUF1)	HNRNPDL HNRPDL JKTBP	Homo sapiens (Human)	420			cytosol [GO:0005829]; nucleoplasm [GO:0005654]; nucleus [GO:0005634]; ribonucleoprotein complex [GO:1990904]; spliceosomal complex [GO:0005681]	SUBCELLULAR LOCATION: Nucleus {ECO:0000269|PubMed:11705999, ECO:0000269|PubMed:12406575}. Cytoplasm {ECO:0000269|PubMed:11705999, ECO:0000269|PubMed:12406575}. Note=Shuttles between the nucleus and the cytoplasm in a TNPO1-dependent manner. {ECO:0000269|PubMed:11705999, ECO:0000269|PubMed:12406575}.		interleukin-12-mediated signaling pathway [GO:0035722]; regulation of gene expression [GO:0010468]; RNA processing [GO:0006396]	double-stranded DNA binding [GO:0003690]; poly(A) binding [GO:0008143]; poly(G) binding [GO:0034046]; RNA binding [GO:0003723]; sequence-specific DNA binding [GO:0043565]; sequence-specific double-stranded DNA binding [GO:1990837]; single-stranded DNA binding [GO:0003697]		TISSUE SPECIFICITY: Expressed in heart, brain, placenta, lung, liver, skeletal muscle, kidney, pancreas, spleen, thymus, prostate, testis, ovary, small intestine, colon and leukocytes. Expressed in myeloid leukemia, gastric adenocarcinoma, cervical carcinoma, hepatoma, fibrosarcoma, colon adenocarcinoma, epidermoid carcinoma, osteosarcoma and urinary bladder carcinoma cells. {ECO:0000269|PubMed:1…
O14980	XPO1_HUMAN	reviewed	Exportin-1 (Exp1) (Chromosome region maintenance 1 protein homolog)	XPO1 CRM1	Homo sapiens (Human)	1071			annulate lamellae [GO:0005642]; Cajal body [GO:0015030]; cytoplasm [GO:0005737]; cytosol [GO:0005829]; host cell [GO:0043657]; intracellular membrane-bounded organelle [GO:0043231]; kinetochore [GO:0000776]; membrane [GO:0016020]; nuclear envelope [GO:0005635]; nuclear membrane [GO:0031965]; nucleolus [GO:0005730]; nucleoplasm [GO:0005654]; nucleus [GO:0005634]; protein-containing complex [GO:003…	SUBCELLULAR LOCATION: Cytoplasm. Nucleus, nucleoplasm. Nucleus, Cajal body. Nucleus, nucleolus. Note=Located in the nucleoplasm, Cajal bodies and nucleoli. Shuttles between the nucleus/nucleolus and the cytoplasm.		intracellular transport of virus [GO:0075733]; mRNA transport [GO:0051028]; negative regulation of transcription by RNA polymerase II [GO:0000122]; nucleocytoplasmic transport [GO:0006913]; protein export from nucleus [GO:0006611]; protein localization to nucleus [GO:0034504]; regulation of centrosome duplication [GO:0010824]; regulation of mRNA stability [GO:0043488]; regulation of protein catab…	nuclear export signal receptor activity [GO:0005049]; protein domain specific binding [GO:0019904]; Ran GTPase binding [GO:0008536]; RNA binding [GO:0003723]; transporter activity [GO:0005215]		TISSUE SPECIFICITY: Expressed in heart, brain, placenta, lung, liver, skeletal muscle, pancreas, spleen, thymus, prostate, testis, ovary, small intestine, colon and peripheral blood leukocytes. Not expressed in the kidney. {ECO:0000269|PubMed:9049309, ECO:0000269|PubMed:9368044}.
Q9HAV4	XPO5_HUMAN	reviewed	Exportin-5 (Exp5) (Ran-binding protein 21)	XPO5 KIAA1291 RANBP21	Homo sapiens (Human)	1204			cytoplasm [GO:0005737]; cytosol [GO:0005829]; micro-ribonucleoprotein complex [GO:0035068]; nuclear RNA export factor complex [GO:0042272]; nucleoplasm [GO:0005654]; nucleus [GO:0005634]; RNA nuclear export complex [GO:0042565]	SUBCELLULAR LOCATION: Nucleus {ECO:0000269|PubMed:11777942}. Cytoplasm {ECO:0000269|PubMed:11777942}. Note=Shuttles between the nucleus and the cytoplasm.		miRNA metabolic process [GO:0010586]; positive regulation of RNA interference [GO:1900370]; pre-miRNA export from nucleus [GO:0035281]; protein export from nucleus [GO:0006611]; regulation of protein export from nucleus [GO:0046825]	mRNA binding [GO:0003729]; nuclear export signal receptor activity [GO:0005049]; pre-miRNA binding [GO:0070883]; Ran GTPase binding [GO:0008536]; RNA binding [GO:0003723]; tRNA binding [GO:0000049]		TISSUE SPECIFICITY: Expressed in heart, brain, placenta, lung, skeletal muscle, kidney and pancreas. {ECO:0000269|PubMed:11777942}.
O15230	LAMA5_HUMAN	reviewed	Laminin subunit alpha-5 (Laminin-10 subunit alpha) (Laminin-11 subunit alpha) (Laminin-15 subunit alpha)	LAMA5 KIAA0533 KIAA1907	Homo sapiens (Human)	3695			basement membrane [GO:0005604]; collagen-containing extracellular matrix [GO:0062023]; extracellular exosome [GO:0070062]; extracellular region [GO:0005576]; extracellular space [GO:0005615]; laminin-10 complex [GO:0043259]; laminin-11 complex [GO:0043260]; laminin-5 complex [GO:0005610]; neuromuscular junction [GO:0031594]; nucleus [GO:0005634]; synaptic cleft [GO:0043083]	SUBCELLULAR LOCATION: Secreted, extracellular space, extracellular matrix, basement membrane. Note=Major component.		angiogenesis [GO:0001525]; animal organ morphogenesis [GO:0009887]; branching involved in salivary gland morphogenesis [GO:0060445]; branching involved in ureteric bud morphogenesis [GO:0001658]; cell-cell adhesion [GO:0098609]; cell differentiation [GO:0030154]; cell migration [GO:0016477]; cell population proliferation [GO:0008283]; cell recognition [GO:0008037]; cilium assembly [GO:0060271]; c…	integrin binding [GO:0005178]		TISSUE SPECIFICITY: Expressed in heart, lung, kidney, skeletal muscle, pancreas, retina and placenta. Little or no expression in brain and liver.
Q4VNC1	AT134_HUMAN	reviewed	Probable cation-transporting ATPase 13A4 (EC 3.6.3.-) (P5-ATPase isoform 4)	ATP13A4 UNQ3052/PRO9871	Homo sapiens (Human)	1196		TRANSMEM 32 52 Helical. {ECO:0000255}.; TRANSMEM 198 218 Helical. {ECO:0000255}.; TRANSMEM 224 244 Helical. {ECO:0000255}.; TRANSMEM 401 421 Helical. {ECO:0000255}.; TRANSMEM 437 457 Helical. {ECO:0000255}.; TRANSMEM 901 921 Helical. {ECO:0000255}.; TRANSMEM 933 953 Helical. {ECO:0000255}.; TRANSMEM 973 993 Helical. {ECO:0000255}.; TRANSMEM 1036 1056 Helical. {ECO:0000255}.; TRANSMEM 1071 1091 He…	integral component of membrane [GO:0016021]; plasma membrane [GO:0005886]	SUBCELLULAR LOCATION: Membrane {ECO:0000305}; Multi-pass membrane protein {ECO:0000305}.	TOPO_DOM 1 31 Cytoplasmic. {ECO:0000255}.; TOPO_DOM 53 197 Extracellular. {ECO:0000255}.; TOPO_DOM 219 223 Cytoplasmic. {ECO:0000255}.; TOPO_DOM 245 400 Extracellular. {ECO:0000255}.; TOPO_DOM 422 436 Cytoplasmic. {ECO:0000255}.; TOPO_DOM 458 900 Extracellular. {ECO:0000255}.; TOPO_DOM 922 932 Cytoplasmic. {ECO:0000255}.; TOPO_DOM 954 972 Extracellular. {ECO:0000255}.; TOPO_DOM 994 1035 Cytoplasm…	cation transport [GO:0006812]; cellular calcium ion homeostasis [GO:0006874]; ion transmembrane transport [GO:0034220]	ATPase activity [GO:0016887]; ATP binding [GO:0005524]; metal ion binding [GO:0046872]		TISSUE SPECIFICITY: Expressed in heart, placenta, liver, skeletal muscles, and pancreas. Lower levels of expression are also detected in brain, lung and kidney. Weakly expressed in the adult brain. Expression in fetal brain is higher than in adult brain, with levels similar to several other fetal tissues including spleen and skeletal muscle. In adult brain expressed at low levels in all tissues e…
Q8IV36	HID1_HUMAN	reviewed	Protein HID1 (Down-regulated in multiple cancers 1) (HID1 domain-containing protein) (Protein hid-1 homolog)	HID1 C17orf28 DMC1	Homo sapiens (Human)	788			cytoplasm [GO:0005737]; cytoplasmic microtubule [GO:0005881]; cytosol [GO:0005829]; extracellular exosome [GO:0070062]; extrinsic component of Golgi membrane [GO:0090498]; Golgi apparatus [GO:0005794]; Golgi medial cisterna [GO:0005797]; Golgi trans cisterna [GO:0000138]; membrane [GO:0016020]	SUBCELLULAR LOCATION: Cytoplasm {ECO:0000269|PubMed:21337012}. Golgi apparatus membrane {ECO:0000269|PubMed:21337012}; Lipid-anchor {ECO:0000269|PubMed:21337012}. Note=Shuttles between the cytosol and the Golgi apparatus.		intracellular protein transport [GO:0006886]			TISSUE SPECIFICITY: Expressed in heart, skeletal muscle, colon, spleen, kidney, liver, small intestine and lung. Highest expression is seen in brain and placenta. Loss of expression is seen in some breast, cervical, hepatocellular, lung, thyroid, gastric and renal cell-cancer lines. Highly expressed in secretory cell lines. {ECO:0000269|PubMed:11281419, ECO:0000269|PubMed:21337012}.
P53602	MVD1_HUMAN	reviewed	Diphosphomevalonate decarboxylase (EC 4.1.1.33) (Mevalonate (diphospho)decarboxylase) (MDDase) (Mevalonate pyrophosphate decarboxylase)	MVD MPD	Homo sapiens (Human)	400			cytosol [GO:0005829]			cholesterol biosynthetic process [GO:0006695]; dolichyl diphosphate biosynthetic process [GO:0006489]; isopentenyl diphosphate biosynthetic process, mevalonate pathway [GO:0019287]; isoprenoid biosynthetic process [GO:0008299]; positive regulation of cell population proliferation [GO:0008284]; regulation of cholesterol biosynthetic process [GO:0045540]	ATP binding [GO:0005524]; diphosphomevalonate decarboxylase activity [GO:0004163]; Hsp70 protein binding [GO:0030544]; protein homodimerization activity [GO:0042803]	PATHWAY: Steroid biosynthesis; cholesterol biosynthesis.	TISSUE SPECIFICITY: Expressed in heart, skeletal muscle, lung, liver, brain, pancreas, kidney and placenta. {ECO:0000269|PubMed:8626466}.
Q9Y3Z3	SAMH1_HUMAN	reviewed	Deoxynucleoside triphosphate triphosphohydrolase SAMHD1 (dNTPase) (EC 3.1.5.-) (Dendritic cell-derived IFNG-induced protein) (DCIP) (Monocyte protein 5) (MOP-5) (SAM domain and HD domain-containing protein 1) (hSAMHD1)	SAMHD1 MOP5	Homo sapiens (Human)	626			nucleoplasm [GO:0005654]; nucleus [GO:0005634]; plasma membrane [GO:0005886]; site of double-strand break [GO:0035861]; tetraspanin-enriched microdomain [GO:0097197]	SUBCELLULAR LOCATION: Nucleus {ECO:0000269|PubMed:19525956, ECO:0000269|PubMed:23092512, ECO:0000269|PubMed:23858451, ECO:0000269|PubMed:24035396, ECO:0000269|PubMed:28229507, ECO:0000269|PubMed:28871089}. Chromosome {ECO:0000269|PubMed:28834754}. Note=Localizes to sites of DNA double-strand breaks in response to DNA damage. {ECO:0000269|PubMed:28834754}.		cellular response to DNA damage stimulus [GO:0006974]; dATP catabolic process [GO:0046061]; defense response to virus [GO:0051607]; deoxyribonucleotide catabolic process [GO:0009264]; dGTP catabolic process [GO:0006203]; DNA strand resection involved in replication fork processing [GO:0110025]; double-strand break repair via homologous recombination [GO:0000724]; immune response [GO:0006955]; neg…	dGTPase activity [GO:0008832]; dGTP binding [GO:0032567]; GTP binding [GO:0005525]; identical protein binding [GO:0042802]; nucleic acid binding [GO:0003676]; ribonuclease activity [GO:0004540]; RNA binding [GO:0003723]; single-stranded DNA binding [GO:0003697]; triphosphoric monoester hydrolase activity [GO:0016793]; zinc ion binding [GO:0008270]		TISSUE SPECIFICITY: Expressed in heart, skeletal muscle, spleen, liver, small intestine, placenta, lung and peripheral blood leukocytes (PubMed:11064105). No expression is seen in brain and thymus (PubMed:11064105). {ECO:0000269|PubMed:11064105}.
Q6UXI9	NPNT_HUMAN	reviewed	Nephronectin (Preosteoblast EGF-like repeat protein with MAM domain) (Protein EGFL6-like)	NPNT EGFL6L POEM UNQ295/PRO334	Homo sapiens (Human)	565			basement membrane [GO:0005604]; collagen-containing extracellular matrix [GO:0062023]; extracellular exosome [GO:0070062]; extracellular region [GO:0005576]; integrin alpha8-beta1 complex [GO:0034678]; smooth muscle contractile fiber [GO:0030485]	SUBCELLULAR LOCATION: Secreted, extracellular space, extracellular matrix {ECO:0000250}. Note=Trapped on the cell surface or in the extracellular matrix. {ECO:0000250}.		branching involved in ureteric bud morphogenesis [GO:0001658]; cell-cell adhesion mediated by integrin [GO:0033631]; cell-matrix adhesion [GO:0007160]; cellular response to tumor necrosis factor [GO:0071356]; establishment of protein localization [GO:0045184]; extracellular matrix organization [GO:0030198]; pilomotor reflex [GO:0097195]; positive regulation of alkaline phosphatase activity [GO:00…	calcium ion binding [GO:0005509]; integrin binding [GO:0005178]		TISSUE SPECIFICITY: Expressed in kidney and lung and to a lower extent in brain, pregnant uterus, placenta, thyroid gland and blood vessels. {ECO:0000269|PubMed:15754038}.
O14795	UN13B_HUMAN	reviewed	Protein unc-13 homolog B (Munc13-2) (munc13)	UNC13B UNC13	Homo sapiens (Human)	1591			calyx of Held [GO:0044305]; cell junction [GO:0030054]; cytosol [GO:0005829]; early phagosome [GO:0032009]; glutamatergic synapse [GO:0098978]; Golgi apparatus [GO:0005794]; hippocampal mossy fiber to CA3 synapse [GO:0098686]; membrane [GO:0016020]; neuromuscular junction [GO:0031594]; plasma membrane [GO:0005886]; presynaptic active zone [GO:0048786]; presynaptic active zone cytoplasmic componen…	SUBCELLULAR LOCATION: Cytoplasm {ECO:0000250}. Membrane {ECO:0000250}; Peripheral membrane protein {ECO:0000250}. Cell membrane {ECO:0000250}. Cell junction, synapse {ECO:0000250}. Note=Localized to synapses. Translocated to the plasma membrane in response to phorbol ester binding (By similarity). {ECO:0000250}.		acrosomal vesicle exocytosis [GO:0060478]; cellular response to glucose stimulus [GO:0071333]; chemical synaptic transmission [GO:0007268]; dense core granule priming [GO:0061789]; glutamate secretion [GO:0014047]; innervation [GO:0060384]; intracellular signal transduction [GO:0035556]; negative regulation of synaptic plasticity [GO:0031914]; neuromuscular junction development [GO:0007528]; neur…	calcium ion binding [GO:0005509]; calmodulin binding [GO:0005516]; diacylglycerol binding [GO:0019992]; GTP-dependent protein binding [GO:0030742]; phospholipid binding [GO:0005543]; Rab GTPase binding [GO:0017137]; syntaxin-1 binding [GO:0017075]		TISSUE SPECIFICITY: Expressed in kidney cortical epithelial cells and brain. {ECO:0000269|PubMed:9607201}.
Q8WUD1	RAB2B_HUMAN	reviewed	Ras-related protein Rab-2B	RAB2B	Homo sapiens (Human)	216			endoplasmic reticulum membrane [GO:0005789]; extracellular exosome [GO:0070062]; Golgi membrane [GO:0000139]; plasma membrane [GO:0005886]; presynapse [GO:0098793]	SUBCELLULAR LOCATION: Cell membrane {ECO:0000305}; Lipid-anchor {ECO:0000305}; Cytoplasmic side {ECO:0000305}. Endoplasmic reticulum membrane {ECO:0000305}. Golgi apparatus membrane {ECO:0000305}.		intracellular protein transport [GO:0006886]; positive regulation of exocytosis [GO:0045921]; Rab protein signal transduction [GO:0032482]; vesicle-mediated transport [GO:0016192]	GTPase activity [GO:0003924]; GTP binding [GO:0005525]		TISSUE SPECIFICITY: Expressed in kidney, prostate, lung, liver, thymus, colon, pancreas, and skeletal muscle, and low levels in placenta. Not detected in heart, brain, spleen, testis, ovary, small intestine and leukocyte.
P05090	APOD_HUMAN	reviewed	Apolipoprotein D (Apo-D) (ApoD)	APOD	Homo sapiens (Human)	189			cytoplasm [GO:0005737]; cytosolic ribosome [GO:0022626]; dendrite [GO:0030425]; endoplasmic reticulum [GO:0005783]; extracellular exosome [GO:0070062]; extracellular region [GO:0005576]; extracellular space [GO:0005615]; neuronal cell body [GO:0043025]; perinuclear region of cytoplasm [GO:0048471]	SUBCELLULAR LOCATION: Secreted.		aging [GO:0007568]; angiogenesis [GO:0001525]; brain development [GO:0007420]; glucose metabolic process [GO:0006006]; lipid metabolic process [GO:0006629]; negative regulation of cytokine production involved in inflammatory response [GO:1900016]; negative regulation of focal adhesion assembly [GO:0051895]; negative regulation of lipoprotein lipid oxidation [GO:0060588]; negative regulation of mo…	cholesterol binding [GO:0015485]; lipid transporter activity [GO:0005319]		TISSUE SPECIFICITY: Expressed in liver, intestine, pancreas, kidney, placenta, adrenal, spleen, fetal brain tissue and tears.
Q9NRX1	PNO1_HUMAN	reviewed	RNA-binding protein PNO1	PNO1	Homo sapiens (Human)	252			cytosol [GO:0005829]; nucleolus [GO:0005730]; nucleoplasm [GO:0005654]; nucleus [GO:0005634]	SUBCELLULAR LOCATION: Nucleus, nucleolus {ECO:0000269|PubMed:15497447}.			RNA binding [GO:0003723]		TISSUE SPECIFICITY: Expressed in liver, lung, spleen and kidney. Weakly expressed in thymus, testis and ovary. Weakly or not expressed in heart, brain, skeletal muscle, placenta, pancreas, prostate, small intestine, colon and peripheral blood leukocytes. {ECO:0000269|PubMed:15497447}.
Q9Y3L5	RAP2C_HUMAN	reviewed	Ras-related protein Rap-2c	RAP2C	Homo sapiens (Human)	183			bicellular tight junction [GO:0005923]; cell-cell contact zone [GO:0044291]; cytoplasm [GO:0005737]; cytosol [GO:0005829]; extracellular exosome [GO:0070062]; plasma membrane [GO:0005886]; recycling endosome membrane [GO:0055038]; tertiary granule membrane [GO:0070821]	SUBCELLULAR LOCATION: Cytoplasm {ECO:0000269|PubMed:17447155}. Recycling endosome membrane {ECO:0000250}; Lipid-anchor {ECO:0000250}; Cytoplasmic side {ECO:0000250}.		establishment of endothelial intestinal barrier [GO:0090557]; negative regulation of cell migration [GO:0030336]; neutrophil degranulation [GO:0043312]; positive regulation of protein autophosphorylation [GO:0031954]; Rap protein signal transduction [GO:0032486]; regulation of protein tyrosine kinase activity [GO:0061097]	GDP binding [GO:0019003]; GTPase activity [GO:0003924]; GTP binding [GO:0005525]; transcription coactivator activity [GO:0003713]		TISSUE SPECIFICITY: Expressed in liver, skeletal muscle, prostate, uterus, rectum, stomach, and bladder and to a lower extent in brain, kidney, pancreas, and bone marrow. Expressed in mononuclear leukocytes and megakaryocytes. {ECO:0000269|PubMed:16213650, ECO:0000269|PubMed:17447155}.
O00560	SDCB1_HUMAN	reviewed	Syntenin-1 (Melanoma differentiation-associated protein 9) (MDA-9) (Pro-TGF-alpha cytoplasmic domain-interacting protein 18) (TACIP18) (Scaffold protein Pbp1) (Syndecan-binding protein 1)	SDCBP MDA9 SYCL	Homo sapiens (Human)	298			adherens junction [GO:0005912]; azurophil granule lumen [GO:0035578]; blood microparticle [GO:0072562]; cytoplasm [GO:0005737]; cytoskeleton [GO:0005856]; cytosol [GO:0005829]; endoplasmic reticulum membrane [GO:0005789]; extracellular exosome [GO:0070062]; extracellular region [GO:0005576]; extracellular space [GO:0005615]; extracellular vesicle [GO:1903561]; focal adhesion [GO:0005925]; interle…	SUBCELLULAR LOCATION: Cell junction, focal adhesion {ECO:0000269|PubMed:11179419}. Cell junction, adherens junction {ECO:0000269|PubMed:11179419}. Cell membrane {ECO:0000269|PubMed:11179419, ECO:0000269|PubMed:25893292, ECO:0000269|PubMed:27386966}; Peripheral membrane protein {ECO:0000269|PubMed:11179419, ECO:0000269|PubMed:27386966}. Endoplasmic reticulum membrane {ECO:0000269|PubMed:17081065};…		actin cytoskeleton organization [GO:0030036]; chemical synaptic transmission [GO:0007268]; ephrin receptor signaling pathway [GO:0048013]; intracellular signal transduction [GO:0035556]; negative regulation of proteasomal ubiquitin-dependent protein catabolic process [GO:0032435]; negative regulation of receptor internalization [GO:0002091]; neutrophil degranulation [GO:0043312]; positive regulat…	cytoskeletal adaptor activity [GO:0008093]; frizzled binding [GO:0005109]; identical protein binding [GO:0042802]; interleukin-5 receptor binding [GO:0005137]; phosphatidylinositol-4,5-bisphosphate binding [GO:0005546]; protein heterodimerization activity [GO:0046982]; protein N-terminus binding [GO:0047485]; syndecan binding [GO:0045545]		TISSUE SPECIFICITY: Expressed in lung cancers, including adenocarcinoma, squamous cell carcinoma and small-cell carcinoma (at protein level) (PubMed:25893292). Widely expressed. Expressed in fetal kidney, liver, lung and brain. In adult highest expression in heart and placenta. {ECO:0000269|PubMed:25893292}.
Q969S3	ZN622_HUMAN	reviewed	Zinc finger protein 622 (Zinc finger-like protein 9)	ZNF622 ZPR9	Homo sapiens (Human)	477			cytosol [GO:0005829]; cytosolic large ribosomal subunit [GO:0022625]; Golgi apparatus [GO:0005794]; nucleolus [GO:0005730]; nucleus [GO:0005634]; preribosome, large subunit precursor [GO:0030687]	SUBCELLULAR LOCATION: Cytoplasm {ECO:0000269|PubMed:11802789}. Nucleus {ECO:0000269|PubMed:11802789}.		intrinsic apoptotic signaling pathway in response to oxidative stress [GO:0008631]; positive regulation of apoptotic process [GO:0043065]; positive regulation of JNK cascade [GO:0046330]; positive regulation of kinase activity [GO:0033674]; positive regulation of MAPK cascade [GO:0043410]; ribosomal large subunit biogenesis [GO:0042273]	DNA-binding transcription factor activity, RNA polymerase II-specific [GO:0000981]; RNA binding [GO:0003723]; zinc ion binding [GO:0008270]		TISSUE SPECIFICITY: Expressed in lung, kidney, spleen, liver and brain with lowest expression in kidney. {ECO:0000269|PubMed:11802789}.
Q96KR1	ZFR_HUMAN	reviewed	Zinc finger RNA-binding protein (hZFR) (M-phase phosphoprotein homolog)	ZFR	Homo sapiens (Human)	1074			chromosome [GO:0005694]; cytoplasm [GO:0005737]; nucleus [GO:0005634]	SUBCELLULAR LOCATION: Nucleus {ECO:0000250}. Cytoplasm {ECO:0000250}. Cytoplasmic granule {ECO:0000250}. Chromosome {ECO:0000250}. Note=Associated with chromosome foci in meiotic cells. Localizes in somatodendritic compartment of primary hippocampal neurons. Colocalizes with STAU2 in several cytosolic RNA granules (By similarity). {ECO:0000250}.		multicellular organism development [GO:0007275]	DNA binding [GO:0003677]; double-stranded RNA binding [GO:0003725]; RNA binding [GO:0003723]; single-stranded RNA binding [GO:0003727]; zinc ion binding [GO:0008270]		TISSUE SPECIFICITY: Expressed in lung, liver, lymphocytes, heart, pancreas, placenta, brain and kidney. {ECO:0000269|PubMed:11574164}.
Q7L7V1	DHX32_HUMAN	reviewed	Putative pre-mRNA-splicing factor ATP-dependent RNA helicase DHX32 (EC 3.6.4.13) (DEAD/H box 32) (DEAD/H helicase-like protein 1) (DHLP1) (DEAH box protein 32) (HuDDX32)	DHX32 DDX32	Homo sapiens (Human)	743			mitochondrion [GO:0005739]; nucleus [GO:0005634]	SUBCELLULAR LOCATION: Nucleus {ECO:0000269|PubMed:16959245}. Mitochondrion {ECO:0000269|PubMed:16959245}.			ATP binding [GO:0005524]; ATP-dependent 3'-5' RNA helicase activity [GO:0034459]; RNA binding [GO:0003723]		TISSUE SPECIFICITY: Expressed in lymphoid tissues (at protein level). Expressed in brain, heart, skeletal muscle, colon, thymus, spleen, kidney, liver, small intestine, placenta, lung, lymphoid tissues and blood leukocytes. {ECO:0000269|PubMed:12163057, ECO:0000269|PubMed:16181624}.
Q8TEA8	DTD1_HUMAN	reviewed	D-aminoacyl-tRNA deacylase 1 (DTD) (EC 3.1.1.96) (DNA-unwinding element-binding protein B) (DUE-B) (Gly-tRNA(Ala) deacylase) (EC 3.1.1.-) (Histidyl-tRNA synthase-related)	DTD1 C20orf88 DUEB HARS2	Homo sapiens (Human)	209			cytoplasm [GO:0005737]; cytosol [GO:0005829]; nucleolus [GO:0005730]	SUBCELLULAR LOCATION: Nucleus {ECO:0000269|PubMed:15653697, ECO:0000269|PubMed:20065034}. Cytoplasm {ECO:0000250|UniProtKB:Q8IIS0}. Note=Associated with chromatin at some replication origins containing functional DNA-unwinding elements (PubMed:20065034).		DNA replication [GO:0006260]; tRNA metabolic process [GO:0006399]	aminoacyl-tRNA editing activity [GO:0002161]; DNA binding [GO:0003677]; D-tyrosyl-tRNA(Tyr) deacylase activity [GO:0051500]; metal ion binding [GO:0046872]; tRNA binding [GO:0000049]		TISSUE SPECIFICITY: Expressed in many adult and fetal tissues. Highest levels in testis, ovary, spleen and in adult and fetal brain. {ECO:0000269|PubMed:12392168}.
Q9Y6B6	SAR1B_HUMAN	reviewed	GTP-binding protein SAR1b (GTP-binding protein B) (GTBPB)	SAR1B SARA2 SARB	Homo sapiens (Human)	198			COPII vesicle coat [GO:0030127]; cytosol [GO:0005829]; endoplasmic reticulum [GO:0005783]; endoplasmic reticulum exit site [GO:0070971]; endoplasmic reticulum membrane [GO:0005789]; ER to Golgi transport vesicle membrane [GO:0012507]; Golgi cisterna membrane [GO:0032580]	SUBCELLULAR LOCATION: Endoplasmic reticulum membrane {ECO:0000250}; Peripheral membrane protein {ECO:0000250}. Golgi apparatus, Golgi stack membrane {ECO:0000250}; Peripheral membrane protein {ECO:0000250}. Note=Associated with the endoplasmic reticulum and Golgi stacks, in particular in the juxta-nuclear Golgi region. {ECO:0000250}.		antigen processing and presentation of exogenous peptide antigen via MHC class II [GO:0019886]; antigen processing and presentation of peptide antigen via MHC class I [GO:0002474]; COPII vesicle coating [GO:0048208]; endoplasmic reticulum to Golgi vesicle-mediated transport [GO:0006888]; intracellular protein transport [GO:0006886]; membrane organization [GO:0061024]; positive regulation of prote…	GTPase activity [GO:0003924]; GTP binding [GO:0005525]; metal ion binding [GO:0046872]		TISSUE SPECIFICITY: Expressed in many tissues including small intestine, liver, muscle and brain.
Q92575	UBXN4_HUMAN	reviewed	UBX domain-containing protein 4 (Erasin) (UBX domain-containing protein 2)	UBXN4 KIAA0242 UBXD2 UBXDC1	Homo sapiens (Human)	508	INTRAMEM 414 434 {ECO:0000255}.		cytosol [GO:0005829]; endoplasmic reticulum [GO:0005783]; endoplasmic reticulum membrane [GO:0005789]; nuclear envelope [GO:0005635]	SUBCELLULAR LOCATION: Endoplasmic reticulum membrane {ECO:0000269|PubMed:16968747}; Peripheral membrane protein {ECO:0000269|PubMed:16968747}. Nucleus envelope {ECO:0000269|PubMed:16968747}. Note=Both the N- and the C-terminus face the cytosol. Also found in the nucleus envelope contiguous to the ER. {ECO:0000269|PubMed:16968747}.	TOPO_DOM 1 413 Cytoplasmic. {ECO:0000255}.; TOPO_DOM 435 508 Cytoplasmic. {ECO:0000255}.	response to unfolded protein [GO:0006986]; ubiquitin-dependent ERAD pathway [GO:0030433]			TISSUE SPECIFICITY: Expressed in many tissues, including heart, brain, placenta, lung, liver, skeletal muscle, kidney and pancreas. Accumulates in Alzheimer disease-afflicted brains (at protein level). {ECO:0000269|PubMed:16968747}.
O94832	MYO1D_HUMAN	reviewed	Unconventional myosin-Id	MYO1D KIAA0727	Homo sapiens (Human)	1006			apical dendrite [GO:0097440]; axolemma [GO:0030673]; axon [GO:0030424]; basolateral plasma membrane [GO:0016323]; brush border [GO:0005903]; cell cortex [GO:0005938]; cytoplasmic vesicle [GO:0031410]; cytosol [GO:0005829]; early endosome [GO:0005769]; endosome [GO:0005768]; extracellular exosome [GO:0070062]; myelin sheath [GO:0043209]; myosin complex [GO:0016459]; neuronal cell body [GO:0043025]…	SUBCELLULAR LOCATION: Cytoplasm {ECO:0000250|UniProtKB:Q63357}. Perikaryon {ECO:0000250|UniProtKB:Q63357}. Cell projection, dendrite {ECO:0000250|UniProtKB:Q63357}. Early endosome {ECO:0000250|UniProtKB:F1PRN2}. Cytoplasm, cell cortex {ECO:0000250|UniProtKB:Q63357}. Note=Colocalizes with the actin cytoskeleton in the cell cortex close to the apical cell membrane. Colocalizes with cytoplasmic punc…		cellular localization [GO:0051641]; early endosome to recycling endosome transport [GO:0061502]; forebrain development [GO:0030900]; negative regulation of phosphatase activity [GO:0010923]; protein transport [GO:0015031]	actin-dependent ATPase activity [GO:0030898]; actin filament binding [GO:0051015]; ATP binding [GO:0005524]; calcium-dependent protein binding [GO:0048306]; calmodulin binding [GO:0005516]; microfilament motor activity [GO:0000146]; protein domain specific binding [GO:0019904]		TISSUE SPECIFICITY: Expressed in many tissues. Highest levels in brain, followed by lung and ovary; expression is lowest in spleen.
Q13685	AAMP_HUMAN	reviewed	Angio-associated migratory cell protein	AAMP	Homo sapiens (Human)	434			cell surface [GO:0009986]; cytosol [GO:0005829]; intercellular bridge [GO:0045171]; microtubule cytoskeleton [GO:0015630]; plasma membrane [GO:0005886]	SUBCELLULAR LOCATION: Cell membrane. Cytoplasm.		angiogenesis [GO:0001525]; cell differentiation [GO:0030154]; positive regulation of endothelial cell migration [GO:0010595]; ribosomal large subunit biogenesis [GO:0042273]; smooth muscle cell migration [GO:0014909]	heparin binding [GO:0008201]; unfolded protein binding [GO:0051082]		TISSUE SPECIFICITY: Expressed in metastatic melanoma, liver, skin, kidney, heart, lung, lymph node, skeletal muscle and brain, and also in A2058 melanoma cells and activated T-cells (at protein level). Expressed in blood vessels. Strongly expressed in endothelial cells, cytotrophoblasts, and poorly differentiated. colon adenocarcinoma cells found in lymphatics. {ECO:0000269|PubMed:10329261, ECO:0…
Q9UM54	MYO6_HUMAN	reviewed	Unconventional myosin-VI (Unconventional myosin-6)	MYO6 KIAA0389	Homo sapiens (Human)	1294			actin filament [GO:0005884]; apical part of cell [GO:0045177]; cell cortex [GO:0005938]; clathrin-coated pit [GO:0005905]; clathrin-coated vesicle membrane [GO:0030665]; cytoplasm [GO:0005737]; cytoplasmic vesicle [GO:0031410]; cytosol [GO:0005829]; endocytic vesicle [GO:0030139]; extracellular exosome [GO:0070062]; filamentous actin [GO:0031941]; filopodium [GO:0030175]; Golgi apparatus [GO:0005…	SUBCELLULAR LOCATION: Golgi apparatus, trans-Golgi network membrane {ECO:0000269|PubMed:16507995}; Peripheral membrane protein {ECO:0000269|PubMed:16507995}. Golgi apparatus {ECO:0000269|PubMed:16507995}. Nucleus {ECO:0000269|PubMed:16507995, ECO:0000269|PubMed:16949370}. Cytoplasm, perinuclear region {ECO:0000269|PubMed:16507995}. Membrane, clathrin-coated pit {ECO:0000269|PubMed:11447109}. Cyto…		actin filament-based movement [GO:0030048]; DNA damage response, signal transduction by p53 class mediator [GO:0030330]; endocytosis [GO:0006897]; intracellular protein transport [GO:0006886]; positive regulation of transcription by RNA polymerase II [GO:0045944]; regulation of secretion [GO:0051046]; response to drug [GO:0042493]; sensory perception of sound [GO:0007605]	actin binding [GO:0003779]; actin filament binding [GO:0051015]; ADP binding [GO:0043531]; ATP binding [GO:0005524]; calmodulin binding [GO:0005516]; identical protein binding [GO:0042802]; minus-end directed microfilament motor activity [GO:0060001]; motor activity [GO:0003774]		TISSUE SPECIFICITY: Expressed in most tissues examined including heart, brain, placenta, pancreas, spleen, thymus, prostate, testis, ovary, small intestine and colon. Highest levels in brain, pancreas, testis and small intestine. Also expressed in fetal brain and cochlea. Isoform 1 and isoform 2, containing the small insert, and isoform 4, containing neither insert, are expressed in unpolarized e…
Q9NZM1	MYOF_HUMAN	reviewed	Myoferlin (Fer-1-like protein 3)	MYOF FER1L3 KIAA1207	Homo sapiens (Human)	2061		TRANSMEM 2026 2046 Helical. {ECO:0000255}.	caveola [GO:0005901]; cytoplasmic vesicle [GO:0031410]; cytoplasmic vesicle membrane [GO:0030659]; extracellular exosome [GO:0070062]; integral component of membrane [GO:0016021]; intracellular membrane-bounded organelle [GO:0043231]; nuclear envelope [GO:0005635]; nuclear membrane [GO:0031965]; plasma membrane [GO:0005886]	SUBCELLULAR LOCATION: Cell membrane; Single-pass type II membrane protein. Nucleus membrane; Single-pass type II membrane protein. Cytoplasmic vesicle membrane; Single-pass type II membrane protein. Note=Concentrated at the membrane sites of both myoblast-myoblast and myoblast-myotube fusions. Detected at the plasmalemma in endothelial cells lining intact blood vessels (By similarity). Found at n…	TOPO_DOM 1 2025 Cytoplasmic. {ECO:0000255}.; TOPO_DOM 2047 2061 Extracellular. {ECO:0000255}.	blood circulation [GO:0008015]; cellular response to heat [GO:0034605]; glycerol metabolic process [GO:0006071]; muscle contraction [GO:0006936]; muscle fiber development [GO:0048747]; myoblast fusion [GO:0007520]; plasma membrane repair [GO:0001778]; regulation of vascular endothelial growth factor receptor signaling pathway [GO:0030947]; T-tubule organization [GO:0033292]	phospholipid binding [GO:0005543]		TISSUE SPECIFICITY: Expressed in myoblast and endothelial cells (at protein level). Highly expressed in cardiac and skeletal muscles. Also present in lung, and at very low levels in kidney, placenta and brain. {ECO:0000269|PubMed:11959863, ECO:0000269|PubMed:17702744, ECO:0000269|PubMed:18502764}.
Q16799	RTN1_HUMAN	reviewed	Reticulon-1 (Neuroendocrine-specific protein)	RTN1 NSP	Homo sapiens (Human)	776		TRANSMEM 603 623 Helical. {ECO:0000255}.; TRANSMEM 705 725 Helical. {ECO:0000255}.	endoplasmic reticulum [GO:0005783]; endoplasmic reticulum membrane [GO:0005789]; Golgi membrane [GO:0000139]; integral component of endoplasmic reticulum membrane [GO:0030176]	SUBCELLULAR LOCATION: Endoplasmic reticulum membrane {ECO:0000269|PubMed:12873973}; Multi-pass membrane protein {ECO:0000255}. Golgi apparatus membrane {ECO:0000269|PubMed:12873973}; Multi-pass membrane protein {ECO:0000255}.		neuron differentiation [GO:0030182]			TISSUE SPECIFICITY: Expressed in neural and neuroendocrine tissues and cell cultures derived therefrom. Expression of isoform RTN1-C is strongly correlated with neuronal differentiation. {ECO:0000269|PubMed:9560466}.
P49750	YLPM1_HUMAN	reviewed	YLP motif-containing protein 1 (Nuclear protein ZAP3) (ZAP113)	YLPM1 C14orf170 ZAP3	Homo sapiens (Human)	2146			cytosol [GO:0005829]; nuclear speck [GO:0016607]; nucleoplasm [GO:0005654]; nucleus [GO:0005634]	SUBCELLULAR LOCATION: Nucleus {ECO:0000269|PubMed:17890166}. Nucleus speckle {ECO:0000250}. Note=Migrates to nucleolar caps upon blockage of transcription.		regulation of telomere maintenance [GO:0032204]	RNA binding [GO:0003723]		TISSUE SPECIFICITY: Expressed in neuronal, neuroblastoma and embryonic kidney cell lines (at protein level). {ECO:0000269|PubMed:17890166}.
Q12756	KIF1A_HUMAN	reviewed	Kinesin-like protein KIF1A (Axonal transporter of synaptic vesicles) (Microtubule-based motor KIF1A) (Unc-104- and KIF1A-related protein) (hUnc-104)	KIF1A ATSV C2orf20	Homo sapiens (Human)	1690			axon [GO:0030424]; axon cytoplasm [GO:1904115]; cytosol [GO:0005829]; dendrite [GO:0030425]; kinesin complex [GO:0005871]; microtubule [GO:0005874]; neuronal cell body [GO:0043025]; neuron projection [GO:0043005]; postsynapse [GO:0098794]; synaptic vesicle [GO:0008021]	SUBCELLULAR LOCATION: Cytoplasm, cytoskeleton {ECO:0000269|PubMed:21376300}. Note=Expressed in distal regions of neurites. {ECO:0000269|PubMed:25265257}.		anterograde axonal transport [GO:0008089]; anterograde neuronal dense core vesicle transport [GO:1990048]; cytoskeleton-dependent intracellular transport [GO:0030705]; interkinetic nuclear migration [GO:0022027]; microtubule-based movement [GO:0007018]; protein transport along microtubule [GO:0098840]; retrograde neuronal dense core vesicle transport [GO:1990049]; vesicle-mediated transport [GO:0…	ATPase activity [GO:0016887]; ATP binding [GO:0005524]; ATP-dependent microtubule motor activity, plus-end-directed [GO:0008574]; identical protein binding [GO:0042802]; microtubule binding [GO:0008017]; microtubule motor activity [GO:0003777]; motor activity [GO:0003774]; protein homodimerization activity [GO:0042803]		TISSUE SPECIFICITY: Expressed in neurons. {ECO:0000269|PubMed:21376300}.
Q99829	CPNE1_HUMAN	reviewed	Copine-1 (Chromobindin 17) (Copine I)	CPNE1 CPN1	Homo sapiens (Human)	537			azurophil granule membrane [GO:0035577]; cytoplasm [GO:0005737]; cytosol [GO:0005829]; extracellular exosome [GO:0070062]; membrane [GO:0016020]; nuclear membrane [GO:0031965]; nucleoplasm [GO:0005654]; nucleus [GO:0005634]; plasma membrane [GO:0005886]	SUBCELLULAR LOCATION: Nucleus {ECO:0000269|PubMed:18212740, ECO:0000269|PubMed:21087455}. Cytoplasm {ECO:0000269|PubMed:12949241, ECO:0000269|PubMed:18212740, ECO:0000269|PubMed:21087455, ECO:0000269|PubMed:25450385}. Cell membrane {ECO:0000269|PubMed:21087455, ECO:0000269|PubMed:25450385}. Note=Translocates to the cell membrane in a calcium-dependent manner (PubMed:21087455, PubMed:25450385). {E…		cellular response to calcium ion [GO:0071277]; glycerophospholipid biosynthetic process [GO:0046474]; lipid metabolic process [GO:0006629]; negative regulation of DNA binding [GO:0043392]; negative regulation of gene expression [GO:0010629]; negative regulation of NIK/NF-kappaB signaling [GO:1901223]; neuron projection extension [GO:1990138]; neutrophil degranulation [GO:0043312]; positive regula…	calcium-dependent phospholipid binding [GO:0005544]; calcium ion binding [GO:0005509]; endopeptidase activity [GO:0004175]; NF-kappaB binding [GO:0051059]; phosphatidylserine binding [GO:0001786]; protein homodimerization activity [GO:0042803]; transporter activity [GO:0005215]		TISSUE SPECIFICITY: Expressed in neutrophils (at protein level) (PubMed:12949241). Widely expressed. Expressed in the brain. Expressed in neutrophil precursors from bone marrow and peripheral blood (PubMed:12949241). {ECO:0000269|PubMed:12949241}.
Q8N695	SC5A8_HUMAN	reviewed	Sodium-coupled monocarboxylate transporter 1 (Apical iodide transporter) (Electrogenic sodium monocarboxylate cotransporter) (Sodium iodide-related cotransporter) (Solute carrier family 5 member 8)	SLC5A8 AIT SMCT SMCT1	Homo sapiens (Human)	610		TRANSMEM 10 30 Helical. {ECO:0000255}.; TRANSMEM 52 72 Helical. {ECO:0000255}.; TRANSMEM 84 104 Helical. {ECO:0000255}.; TRANSMEM 133 153 Helical. {ECO:0000255}.; TRANSMEM 162 182 Helical. {ECO:0000255}.; TRANSMEM 190 210 Helical. {ECO:0000255}.; TRANSMEM 240 260 Helical. {ECO:0000255}.; TRANSMEM 280 300 Helical. {ECO:0000255}.; TRANSMEM 337 359 Helical. {ECO:0000255}.; TRANSMEM 390 410 Helical. …	apical plasma membrane [GO:0016324]; extracellular exosome [GO:0070062]; integral component of membrane [GO:0016021]; plasma membrane [GO:0005886]	SUBCELLULAR LOCATION: Apical cell membrane {ECO:0000269|PubMed:12107270, ECO:0000269|PubMed:15001644, ECO:0000269|PubMed:17245649}; Multi-pass membrane protein {ECO:0000269|PubMed:12107270, ECO:0000269|PubMed:15001644, ECO:0000269|PubMed:17245649}. Note=Expressed at the apical membrane of normal tall thyrocytes and of colonic epithelial cells. {ECO:0000269|PubMed:12107270, ECO:0000269|PubMed:1500…	TOPO_DOM 1 9 Extracellular. {ECO:0000255}.; TOPO_DOM 31 51 Cytoplasmic. {ECO:0000255}.; TOPO_DOM 73 83 Extracellular. {ECO:0000255}.; TOPO_DOM 105 132 Cytoplasmic. {ECO:0000255}.; TOPO_DOM 154 161 Extracellular. {ECO:0000255}.; TOPO_DOM 183 189 Cytoplasmic. {ECO:0000255}.; TOPO_DOM 211 239 Extracellular. {ECO:0000255}.; TOPO_DOM 261 279 Cytoplasmic. {ECO:0000255}.; TOPO_DOM 301 336 Extracellular.…	apoptotic process [GO:0006915]; ion transport [GO:0006811]; NAD biosynthesis via nicotinamide riboside salvage pathway [GO:0034356]; short-chain fatty acid import [GO:0015913]	lactate transmembrane transporter activity [GO:0015129]; monocarboxylate:sodium symporter activity [GO:0140161]; monocarboxylic acid transmembrane transporter activity [GO:0008028]; passive transmembrane transporter activity [GO:0022803]; propionate transmembrane transporter activity [GO:0015552]		TISSUE SPECIFICITY: Expressed in normal thyroid, localized at the apical pole of thyroid cells facing the colloid lumen, but expression profoundly decreased in thyroid carcinomas. Expressed in normal colon but absent in colon aberrant crypt foci and colon cancers. Present in normal kidney cortex, brain, prostate, gastric mucosa and breast tissue but was significantly down-regulated in primary gli…
O95433	AHSA1_HUMAN	reviewed	Activator of 90 kDa heat shock protein ATPase homolog 1 (AHA1) (p38)	AHSA1 C14orf3 HSPC322	Homo sapiens (Human)	338			cytosol [GO:0005829]; endoplasmic reticulum [GO:0005783]; extracellular exosome [GO:0070062]	SUBCELLULAR LOCATION: Cytoplasm, cytosol {ECO:0000269|PubMed:11554768}. Endoplasmic reticulum {ECO:0000269|PubMed:11554768}. Note=May transiently interact with the endoplasmic reticulum.		positive regulation of ATPase activity [GO:0032781]	ATPase activator activity [GO:0001671]; cadherin binding [GO:0045296]; chaperone binding [GO:0051087]; Hsp90 protein binding [GO:0051879]		TISSUE SPECIFICITY: Expressed in numerous tissues, including brain, heart, skeletal muscle and kidney and, at lower levels, liver and placenta. {ECO:0000269|PubMed:11554768}.
Q96GG9	DCNL1_HUMAN	reviewed	DCN1-like protein 1 (DCUN1 domain-containing protein 1) (Defective in cullin neddylation protein 1-like protein 1) (Squamous cell carcinoma-related oncogene)	DCUN1D1 DCN1 DCUN1L1 RP42 SCCRO	Homo sapiens (Human)	259			cytosol [GO:0005829]; nucleus [GO:0005634]; ubiquitin ligase complex [GO:0000151]	SUBCELLULAR LOCATION: Nucleus {ECO:0000269|PubMed:25349211}.		positive regulation of protein neddylation [GO:2000436]; positive regulation of ubiquitin-protein transferase activity [GO:0051443]; post-translational protein modification [GO:0043687]; protein neddylation [GO:0045116]	cullin family protein binding [GO:0097602]; ubiquitin conjugating enzyme binding [GO:0031624]; ubiquitin-like protein binding [GO:0032182]		TISSUE SPECIFICITY: Expressed in pancreas, kidney, placenta, brain and heart. Weakly or not expressed in liver, skeletal muscle and lung. Strongly overexpressed in thyroid tumors, bronchioloalveolar carcinomas, and malignant tissues of squamous cell carcinoma of the oral tongue. Not overexpressed in aggressive adrenocortical carcinomas. {ECO:0000269|PubMed:10777668}.
Q8WXF1	PSPC1_HUMAN	reviewed	Paraspeckle component 1 (Paraspeckle protein 1)	PSPC1 PSP1	Homo sapiens (Human)	523			cytoplasm [GO:0005737]; fibrillar center [GO:0001650]; nuclear matrix [GO:0016363]; nuclear speck [GO:0016607]; nucleoplasm [GO:0005654]; nucleus [GO:0005634]; paraspeckles [GO:0042382]	SUBCELLULAR LOCATION: Nucleus, nucleolus. Nucleus matrix {ECO:0000250}. Cytoplasm {ECO:0000250}. Nucleus speckle. Note=In punctate subnuclear structures often located adjacent to splicing speckles, called paraspeckles. Colocalizes with NONO and SFPQ in paraspeckles and perinucleolar caps in an RNA-dependent manner. May cycle between paraspeckles and nucleolus. In telophase, when daughter nuclei f…		activation of innate immune response [GO:0002218]; innate immune response [GO:0045087]; negative regulation of transcription, DNA-templated [GO:0045892]; regulation of circadian rhythm [GO:0042752]; rhythmic process [GO:0048511]	DNA-binding transcription factor activity, RNA polymerase II-specific [GO:0000981]; E-box binding [GO:0070888]; RNA binding [GO:0003723]; transcription regulatory region sequence-specific DNA binding [GO:0000976]		TISSUE SPECIFICITY: Expressed in pancreas, kidney, skeletal muscle, liver, lung, placenta, brain and heart. {ECO:0000269|PubMed:11790299}.
Q9H3Z4	DNJC5_HUMAN	reviewed	DnaJ homolog subfamily C member 5 (Ceroid-lipofuscinosis neuronal protein 4) (Cysteine string protein) (CSP)	DNAJC5 CLN4	Homo sapiens (Human)	198			anchored component of synaptic vesicle membrane [GO:0098993]; azurophil granule membrane [GO:0035577]; clathrin-sculpted gamma-aminobutyric acid transport vesicle membrane [GO:0061202]; lysosomal membrane [GO:0005765]; melanosome [GO:0042470]; membrane [GO:0016020]; mitochondrion [GO:0005739]; neuromuscular junction [GO:0031594]; plasma membrane [GO:0005886]; specific granule membrane [GO:0035579]	SUBCELLULAR LOCATION: Membrane {ECO:0000250|UniProtKB:P60904}; Lipid-anchor {ECO:0000250|UniProtKB:P60904}. Melanosome {ECO:0000269|PubMed:17081065}. Cell membrane {ECO:0000269|PubMed:21820099}. Note=Identified by mass spectrometry in melanosome fractions from stage I to stage IV. {ECO:0000269|PubMed:17081065}.		chaperone-mediated protein folding [GO:0061077]; exocytosis [GO:0006887]; negative regulation of neuron apoptotic process [GO:0043524]; neurotransmitter secretion [GO:0007269]; neutrophil degranulation [GO:0043312]; regulated exocytosis [GO:0045055]; regulation of synaptic vesicle cycle [GO:0098693]; synaptic vesicle exocytosis [GO:0016079]	ATP-dependent protein binding [GO:0043008]		TISSUE SPECIFICITY: Expressed in pancreas, kidney, skeletal muscle, liver, lung, placenta, brain and heart. {ECO:0000269|PubMed:8764987}.
Q5KU26	COL12_HUMAN	reviewed	Collectin-12 (Collectin placenta protein 1) (CL-P1) (hCL-P1) (Nurse cell scavenger receptor 2) (Scavenger receptor class A member 4) (Scavenger receptor with C-type lectin)	COLEC12 CLP1 NSR2 SCARA4 SRCL	Homo sapiens (Human)	742		TRANSMEM 38 58 Helical; Signal-anchor for type II membrane protein. {ECO:0000255}.	collagen trimer [GO:0005581]; endocytic vesicle membrane [GO:0030666]; extracellular matrix [GO:0031012]; extracellular space [GO:0005615]; integral component of membrane [GO:0016021]; plasma membrane [GO:0005886]	SUBCELLULAR LOCATION: Membrane {ECO:0000269|PubMed:11162630}; Single-pass type II membrane protein {ECO:0000269|PubMed:11162630}. Note=Forms clusters on the cell surface.	TOPO_DOM 1 37 Cytoplasmic. {ECO:0000255}.; TOPO_DOM 59 742 Extracellular. {ECO:0000255}.	carbohydrate mediated signaling [GO:0009756]; cellular response to exogenous dsRNA [GO:0071360]; defense response [GO:0006952]; innate immune response [GO:0045087]; phagocytosis, recognition [GO:0006910]; positive regulation of cell adhesion molecule production [GO:0060355]; protein homooligomerization [GO:0051260]; receptor-mediated endocytosis [GO:0006898]; regulation of immune response [GO:005…	galactose binding [GO:0005534]; low-density lipoprotein particle binding [GO:0030169]; metal ion binding [GO:0046872]; scavenger receptor activity [GO:0005044]; signaling pattern recognition receptor activity [GO:0008329]		TISSUE SPECIFICITY: Expressed in perivascular macrophages. Expressed in plaques-surrounding reactive astrocytes and in perivascular astrocytes associated with cerebral amyloid angiopathy (CAA) in the temporal cortex of Alzheimer patient (at protein level). Strongly expressed in placenta. Moderately expressed in heart, skeletal muscle, small intestine and lung. Weakly expressed in brain, colon, th…
Q9Y6D5	BIG2_HUMAN	reviewed	Brefeldin A-inhibited guanine nucleotide-exchange protein 2 (Brefeldin A-inhibited GEP 2) (ADP-ribosylation factor guanine nucleotide-exchange factor 2)	ARFGEF2 ARFGEP2 BIG2	Homo sapiens (Human)	1785			asymmetric synapse [GO:0032279]; axonemal microtubule [GO:0005879]; cell junction [GO:0030054]; cytoplasmic vesicle [GO:0031410]; cytosol [GO:0005829]; dendritic spine [GO:0043197]; Golgi membrane [GO:0000139]; membrane [GO:0016020]; microtubule organizing center [GO:0005815]; perinuclear region of cytoplasm [GO:0048471]; recycling endosome [GO:0055037]; symmetric synapse [GO:0032280]; trans-Golg…	SUBCELLULAR LOCATION: Cytoplasm. Membrane. Golgi apparatus. Cytoplasm, perinuclear region. Golgi apparatus, trans-Golgi network {ECO:0000250}. Endosome {ECO:0000250}. Cytoplasm, cytoskeleton, microtubule organizing center, centrosome. Cell projection, dendrite {ECO:0000250}. Cytoplasmic vesicle {ECO:0000250}. Cell junction, synapse {ECO:0000250}. Cytoplasm, cytoskeleton {ECO:0000250}. Note=Transl…		endomembrane system organization [GO:0010256]; endosome organization [GO:0007032]; exocytosis [GO:0006887]; Golgi to plasma membrane transport [GO:0006893]; intracellular signal transduction [GO:0035556]; positive regulation of tumor necrosis factor production [GO:0032760]; protein transport [GO:0015031]; receptor recycling [GO:0001881]; regulation of ARF protein signal transduction [GO:0032012];…	ARF guanyl-nucleotide exchange factor activity [GO:0005086]; GABA receptor binding [GO:0050811]; guanyl-nucleotide exchange factor activity [GO:0005085]; myosin binding [GO:0017022]; protein kinase A regulatory subunit binding [GO:0034237]		TISSUE SPECIFICITY: Expressed in placenta, lung, heart, brain, kidney and pancreas.
Q9Y6D6	BIG1_HUMAN	reviewed	Brefeldin A-inhibited guanine nucleotide-exchange protein 1 (Brefeldin A-inhibited GEP 1) (ADP-ribosylation factor guanine nucleotide-exchange factor 1) (p200 ARF guanine nucleotide exchange factor) (p200 ARF-GEP1)	ARFGEF1 ARFGEP1 BIG1	Homo sapiens (Human)	1849			cytosol [GO:0005829]; Golgi apparatus [GO:0005794]; Golgi membrane [GO:0000139]; nuclear matrix [GO:0016363]; nucleolus [GO:0005730]; nucleoplasm [GO:0005654]; perinuclear region of cytoplasm [GO:0048471]; small nuclear ribonucleoprotein complex [GO:0030532]; trans-Golgi network [GO:0005802]	SUBCELLULAR LOCATION: Cytoplasm. Cytoplasm, perinuclear region. Golgi apparatus. Golgi apparatus, trans-Golgi network {ECO:0000250}. Nucleus. Nucleus, nucleolus. Nucleus matrix. Membrane. Note=Translocates from cytoplasm to membranes and nucleus upon cAMP treatment.		endomembrane system organization [GO:0010256]; exocytosis [GO:0006887]; Golgi organization [GO:0007030]; negative regulation of actin filament polymerization [GO:0030837]; negative regulation of GTPase activity [GO:0034260]; neuron projection development [GO:0031175]; positive regulation of GTPase activity [GO:0043547]; positive regulation of protein glycosylation in Golgi [GO:0090284]; positive …	ARF guanyl-nucleotide exchange factor activity [GO:0005086]; guanyl-nucleotide exchange factor activity [GO:0005085]; myosin binding [GO:0017022]; protein kinase A regulatory subunit binding [GO:0034237]		TISSUE SPECIFICITY: Expressed in placenta, lung, heart, brain, kidney and pancreas.
Q9H307	PININ_HUMAN	reviewed	Pinin (140 kDa nuclear and cell adhesion-related phosphoprotein) (Desmosome-associated protein) (Domain-rich serine protein) (DRS protein) (DRSP) (Melanoma metastasis clone A protein) (Nuclear protein SDK3) (SR-like protein)	PNN DRS MEMA	Homo sapiens (Human)	717			catalytic step 2 spliceosome [GO:0071013]; cell-cell junction [GO:0005911]; desmosome [GO:0030057]; exon-exon junction complex [GO:0035145]; intermediate filament [GO:0005882]; membrane [GO:0016020]; nuclear speck [GO:0016607]; plasma membrane [GO:0005886]	SUBCELLULAR LOCATION: Nucleus speckle. Cell junction, desmosome. Note=Cell-cell contact area, predominantly desmosome of intercellular adherens junction. Not a nucleocytoplasmic shuttling protein.		cell adhesion [GO:0007155]; mRNA splicing, via spliceosome [GO:0000398]	DNA binding [GO:0003677]; RNA binding [GO:0003723]; structural molecule activity [GO:0005198]		TISSUE SPECIFICITY: Expressed in placenta, lung, liver, kidney, pancreas, spleen, thymus, prostate, testis, ovary, small intestine, colon, heart, epidermis, esophagus, brain and smooth and skeletal muscle. Expressed strongly in melanoma metastasis lesions and advanced primary tumors. {ECO:0000269|PubMed:10095061, ECO:0000269|PubMed:8922384, ECO:0000269|PubMed:9447706}.
P09382	LEG1_HUMAN	reviewed	Galectin-1 (Gal-1) (14 kDa laminin-binding protein) (HLBP14) (14 kDa lectin) (Beta-galactoside-binding lectin L-14-I) (Galaptin) (HBL) (HPL) (Lactose-binding lectin 1) (Lectin galactoside-binding soluble 1) (Putative MAPK-activating protein PM12) (S-Lac lectin 1)	LGALS1	Homo sapiens (Human)	135			cell surface [GO:0009986]; collagen-containing extracellular matrix [GO:0062023]; cytoplasm [GO:0005737]; cytosol [GO:0005829]; endoplasmic reticulum lumen [GO:0005788]; extracellular exosome [GO:0070062]; extracellular region [GO:0005576]; extracellular space [GO:0005615]; intracellular [GO:0005622]; nucleus [GO:0005634]	SUBCELLULAR LOCATION: Secreted, extracellular space, extracellular matrix {ECO:0000269|PubMed:14617626}.		apoptotic process [GO:0006915]; cellular protein metabolic process [GO:0044267]; cellular response to glucose stimulus [GO:0071333]; cellular response to organic cyclic compound [GO:0071407]; myoblast differentiation [GO:0045445]; negative regulation of cell-substrate adhesion [GO:0010812]; negative regulation of neuron projection development [GO:0010977]; plasma cell differentiation [GO:0002317]…	carbohydrate binding [GO:0030246]; lactose binding [GO:0030395]; laminin binding [GO:0043236]; protein homodimerization activity [GO:0042803]; RNA binding [GO:0003723]		TISSUE SPECIFICITY: Expressed in placenta, maternal decidua and fetal membranes. Within placenta, expressed in trophoblasts, stromal cells, villous endothelium, syncytiotrophoblast apical membrane and villous stroma. Within fetal membranes, expressed in amnion, chorioamniotic mesenchyma and chorion (at protein level). Expressed in cardiac, smooth, and skeletal muscle, neurons, thymus, kidney and …
O75751	S22A3_HUMAN	reviewed	Solute carrier family 22 member 3 (Extraneuronal monoamine transporter) (EMT) (Organic cation transporter 3)	SLC22A3 EMTH OCT3	Homo sapiens (Human)	556		TRANSMEM 21 41 Helical. {ECO:0000255}.; TRANSMEM 182 202 Helical. {ECO:0000255}.; TRANSMEM 241 261 Helical. {ECO:0000255}.; TRANSMEM 269 289 Helical. {ECO:0000255}.; TRANSMEM 381 401 Helical. {ECO:0000255}.; TRANSMEM 468 488 Helical. {ECO:0000255}.; TRANSMEM 498 518 Helical. {ECO:0000255}.	integral component of plasma membrane [GO:0005887]; membrane [GO:0016020]; plasma membrane [GO:0005886]	SUBCELLULAR LOCATION: Membrane; Multi-pass membrane protein.		drug transmembrane transport [GO:0006855]; histamine uptake [GO:0051615]; organic cation transport [GO:0015695]; quaternary ammonium group transport [GO:0015697]; regulation of appetite [GO:0032098]	dopamine:sodium symporter activity [GO:0005330]; organic cation transmembrane transporter activity [GO:0015101]; quaternary ammonium group transmembrane transporter activity [GO:0015651]; toxin transmembrane transporter activity [GO:0019534]		TISSUE SPECIFICITY: Expressed in placenta, skeletal muscle, prostate, aorta, liver, fetal lung, salivary gland, adrenal gland, kidney and brain cortex. No expression detected in spleen. {ECO:0000269|PubMed:10196521, ECO:0000269|PubMed:10966924, ECO:0000269|PubMed:9933568}.
O15162	PLS1_HUMAN	reviewed	Phospholipid scramblase 1 (PL scramblase 1) (Ca(2+)-dependent phospholipid scramblase 1) (Erythrocyte phospholipid scramblase) (MmTRA1b)	PLSCR1	Homo sapiens (Human)	318		TRANSMEM 289 305 Helical. {ECO:0000255}.	collagen-containing extracellular matrix [GO:0062023]; cytoplasm [GO:0005737]; cytosol [GO:0005829]; extracellular exosome [GO:0070062]; Golgi apparatus [GO:0005794]; integral component of plasma membrane [GO:0005887]; membrane [GO:0016020]; membrane raft [GO:0045121]; nucleolus [GO:0005730]; nucleus [GO:0005634]; perinuclear region of cytoplasm [GO:0048471]; plasma membrane [GO:0005886]	SUBCELLULAR LOCATION: Cell membrane {ECO:0000269|PubMed:22052202}; Single-pass type II membrane protein. Membrane; Lipid-anchor; Cytoplasmic side. Nucleus. Cytoplasm {ECO:0000269|PubMed:22052202}. Cytoplasm, perinuclear region {ECO:0000269|PubMed:22052202}. Note=Localizes to the perinuclear region in the presence of RELT. {ECO:0000269|PubMed:22052202}.	TOPO_DOM 1 288 Cytoplasmic.; TOPO_DOM 306 318 Extracellular.	acute-phase response [GO:0006953]; apoptotic process [GO:0006915]; defense response to virus [GO:0051607]; negative regulation of viral genome replication [GO:0045071]; phosphatidylserine biosynthetic process [GO:0006659]; plasma membrane phospholipid scrambling [GO:0017121]; platelet activation [GO:0030168]; positive regulation of DNA topoisomerase (ATP-hydrolyzing) activity [GO:2000373]; positi…	calcium ion binding [GO:0005509]; CD4 receptor binding [GO:0042609]; DNA binding [GO:0003677]; DNA-binding transcription activator activity, RNA polymerase II-specific [GO:0001228]; enzyme binding [GO:0019899]; epidermal growth factor receptor binding [GO:0005154]; phospholipid scramblase activity [GO:0017128]; SH3 domain binding [GO:0017124]		TISSUE SPECIFICITY: Expressed in platelets, erythrocyte membranes, lymphocytes, spleen, thymus, prostate, testis, uterus, intestine, colon, heart, placenta, lung, liver, kidney and pancreas. Not detected in brain and skeletal muscle.
P35222	CTNB1_HUMAN	reviewed	Catenin beta-1 (Beta-catenin)	CTNNB1 CTNNB OK/SW-cl.35 PRO2286	Homo sapiens (Human)	781			adherens junction [GO:0005912]; apical part of cell [GO:0045177]; basolateral plasma membrane [GO:0016323]; beta-catenin destruction complex [GO:0030877]; beta-catenin-TCF7L2 complex [GO:0070369]; beta-catenin-TCF complex [GO:1990907]; bicellular tight junction [GO:0005923]; catenin complex [GO:0016342]; cell-cell adherens junction [GO:0005913]; cell-cell junction [GO:0005911]; cell cortex [GO:00…	SUBCELLULAR LOCATION: Cytoplasm {ECO:0000269|PubMed:25183871}. Nucleus {ECO:0000269|PubMed:24342833, ECO:0000269|PubMed:25183871, ECO:0000269|PubMed:28829046, ECO:0000269|PubMed:29367600}. Cytoplasm, cytoskeleton {ECO:0000250|UniProtKB:B6V8E6}. Cell junction, adherens junction {ECO:0000250|UniProtKB:Q02248}. Cell junction {ECO:0000250|UniProtKB:B6V8E6}. Cell membrane {ECO:0000269|PubMed:24342833}…		adherens junction assembly [GO:0034333]; androgen receptor signaling pathway [GO:0030521]; anterior/posterior axis specification [GO:0009948]; beta-catenin destruction complex disassembly [GO:1904886]; beta-catenin-TCF complex assembly [GO:1904837]; bone resorption [GO:0045453]; branching involved in blood vessel morphogenesis [GO:0001569]; branching involved in ureteric bud morphogenesis [GO:000…	alpha-catenin binding [GO:0045294]; androgen receptor binding [GO:0050681]; cadherin binding [GO:0045296]; chromatin binding [GO:0003682]; disordered domain specific binding [GO:0097718]; DNA-binding transcription factor activity [GO:0003700]; enzyme binding [GO:0019899]; estrogen receptor binding [GO:0030331]; ion channel binding [GO:0044325]; I-SMAD binding [GO:0070411]; kinase binding [GO:0019…		TISSUE SPECIFICITY: Expressed in several hair follicle cell types: basal and peripheral matrix cells, and cells of the outer and inner root sheaths. Expressed in colon. Present in cortical neurons (at protein level). Expressed in breast cancer tissues (at protein level) (PubMed:29367600). {ECO:0000269|PubMed:11703283, ECO:0000269|PubMed:17009320, ECO:0000269|PubMed:17289029, ECO:0000269|PubMed:29…
Q5H9R7	PP6R3_HUMAN	reviewed	Serine/threonine-protein phosphatase 6 regulatory subunit 3 (SAPS domain family member 3) (Sporulation-induced transcript 4-associated protein SAPL)	PPP6R3 C11orf23 KIAA1558 PP6R3 SAPL SAPS3	Homo sapiens (Human)	873			cytosol [GO:0005829]; Golgi membrane [GO:0000139]; nucleoplasm [GO:0005654]; plasma membrane [GO:0005886]	SUBCELLULAR LOCATION: Cytoplasm. Nucleus.		COPII vesicle coating [GO:0048208]; regulation of phosphoprotein phosphatase activity [GO:0043666]	protein phosphatase binding [GO:0019903]		TISSUE SPECIFICITY: Expressed in skeletal muscle, placenta, heart, pancreas, testis, brain, lung, liver, kidney, spleen, thymus, prostate, small intestine, colon and leukocytes. {ECO:0000269|PubMed:11401438, ECO:0000269|PubMed:16769727}.
P20930	FILA_HUMAN	reviewed	Filaggrin	FLG	Homo sapiens (Human)	4061			collagen-containing extracellular matrix [GO:0062023]; cornified envelope [GO:0001533]; cytosol [GO:0005829]; intermediate filament [GO:0005882]; intracellular membrane-bounded organelle [GO:0043231]; keratohyalin granule [GO:0036457]; nucleus [GO:0005634]	SUBCELLULAR LOCATION: Cytoplasmic granule {ECO:0000269|PubMed:16710414}. Note=In the stratum granulosum of the epidermis, localized within keratohyalin granules (PubMed:1429717). In granular keratinocytes and in lower corneocytes, colocalizes with calpain-1/CAPN1 (PubMed:21531719). {ECO:0000269|PubMed:1429717, ECO:0000269|PubMed:21531719}.		cornification [GO:0070268]; establishment of skin barrier [GO:0061436]; keratinocyte differentiation [GO:0030216]; multicellular organism development [GO:0007275]; peptide cross-linking [GO:0018149]	calcium ion binding [GO:0005509]; structural constituent of epidermis [GO:0030280]; structural molecule activity [GO:0005198]; transition metal ion binding [GO:0046914]		TISSUE SPECIFICITY: Expressed in skin, thymus, stomach, tonsils, testis, placenta, kidney, pancreas, mammary gland, bladder, thyroid, salivary gland and trachea, but not detected in heart, brain, liver, lung, bone marrow, small intestine, spleen, prostate, colon, or adrenal gland (PubMed:19384417). In the skin, mainly expressed in stratum granulosum of the epidermis (PubMed:1429717) (PubMed:19384…
P01034	CYTC_HUMAN	reviewed	Cystatin-C (Cystatin-3) (Gamma-trace) (Neuroendocrine basic polypeptide) (Post-gamma-globulin)	CST3	Homo sapiens (Human)	146			axon [GO:0030424]; basement membrane [GO:0005604]; contractile fiber [GO:0043292]; endoplasmic reticulum [GO:0005783]; endoplasmic reticulum lumen [GO:0005788]; extracellular exosome [GO:0070062]; extracellular region [GO:0005576]; extracellular space [GO:0005615]; ficolin-1-rich granule lumen [GO:1904813]; Golgi apparatus [GO:0005794]; lysosome [GO:0005764]; multivesicular body [GO:0005771]; neu…	SUBCELLULAR LOCATION: Secreted {ECO:0000269|PubMed:20189825}.		apoptotic process [GO:0006915]; brain development [GO:0007420]; cellular protein metabolic process [GO:0044267]; cellular response to hydrogen peroxide [GO:0070301]; circadian sleep/wake cycle, REM sleep [GO:0042747]; defense response [GO:0006952]; embryo implantation [GO:0007566]; eye development [GO:0001654]; negative regulation of blood vessel remodeling [GO:0060313]; negative regulation of ce…	amyloid-beta binding [GO:0001540]; cysteine-type endopeptidase inhibitor activity [GO:0004869]; endopeptidase inhibitor activity [GO:0004866]; identical protein binding [GO:0042802]; peptidase inhibitor activity [GO:0030414]; protease binding [GO:0002020]		TISSUE SPECIFICITY: Expressed in submandibular and sublingual saliva but not in parotid saliva (at protein level). Expressed in various body fluids, such as the cerebrospinal fluid and plasma. Expressed in highest levels in the epididymis, vas deferens, brain, thymus, and ovary and the lowest in the submandibular gland. {ECO:0000269|PubMed:15274116, ECO:0000269|PubMed:20189825}.
P41091	IF2G_HUMAN	reviewed	Eukaryotic translation initiation factor 2 subunit 3 (Eukaryotic translation initiation factor 2 subunit gamma X) (eIF-2-gamma X) (eIF-2gX)	EIF2S3 EIF2G	Homo sapiens (Human)	472			cytoplasm [GO:0005737]; cytosol [GO:0005829]; eukaryotic translation initiation factor 2 complex [GO:0005850]; extracellular exosome [GO:0070062]			formation of translation preinitiation complex [GO:0001731]; translational initiation [GO:0006413]; transmembrane transport [GO:0055085]	cadherin binding [GO:0045296]; GTPase activity [GO:0003924]; GTP binding [GO:0005525]; translation factor activity, RNA binding [GO:0008135]; translation initiation factor activity [GO:0003743]		TISSUE SPECIFICITY: Expressed in testis, brain, liver and muscle. {ECO:0000269|PubMed:9736774}.
Q9UK76	JUPI1_HUMAN	reviewed	Jupiter microtubule associated homolog 1 (Androgen-regulated protein 2) (Hematological and neurological expressed 1 protein) [Cleaved into: Jupiter microtubule associated homolog 1, N-terminally processed]	JPT1 ARM2 HN1	Homo sapiens (Human)	154			cytoplasm [GO:0005737]; nuclear membrane [GO:0031965]; nucleolus [GO:0005730]; nucleus [GO:0005634]	SUBCELLULAR LOCATION: Nucleus {ECO:0000269|PubMed:21323578}. Cytoplasm {ECO:0000269|PubMed:25169422}.					TISSUE SPECIFICITY: Expressed in testis, skeletal muscle, thymus, prostate, colon, peripheral blood cells, brain and placenta. {ECO:0000269|PubMed:15094197}.
P49841	GSK3B_HUMAN	reviewed	Glycogen synthase kinase-3 beta (GSK-3 beta) (EC 2.7.11.26) (Serine/threonine-protein kinase GSK3B) (EC 2.7.11.1)	GSK3B	Homo sapiens (Human)	420			axon [GO:0030424]; beta-catenin destruction complex [GO:0030877]; centrosome [GO:0005813]; cytoplasm [GO:0005737]; cytosol [GO:0005829]; dendrite [GO:0030425]; glutamatergic synapse [GO:0098978]; mitochondrion [GO:0005739]; nucleoplasm [GO:0005654]; nucleus [GO:0005634]; plasma membrane [GO:0005886]; postsynapse [GO:0098794]; Wnt signalosome [GO:1990909]	SUBCELLULAR LOCATION: Cytoplasm {ECO:0000269|PubMed:25169422}. Nucleus. Cell membrane. Note=The phosphorylated form shows localization to cytoplasm and cell membrane. The MEMO1-RHOA-DIAPH1 signaling pathway controls localization of the phosphorylated form to the cell membrane.		beta-catenin destruction complex assembly [GO:1904885]; beta-catenin destruction complex disassembly [GO:1904886]; cellular response to amyloid-beta [GO:1904646]; cellular response to interleukin-3 [GO:0036016]; circadian rhythm [GO:0007623]; dopamine receptor signaling pathway [GO:0007212]; epithelial to mesenchymal transition [GO:0001837]; ER overload response [GO:0006983]; establishment of cel…	ATP binding [GO:0005524]; beta-catenin binding [GO:0008013]; dynactin binding [GO:0034452]; kinase activity [GO:0016301]; NF-kappaB binding [GO:0051059]; p53 binding [GO:0002039]; protease binding [GO:0002020]; protein kinase A catalytic subunit binding [GO:0034236]; protein kinase activity [GO:0004672]; protein kinase binding [GO:0019901]; protein serine/threonine kinase activity [GO:0004674]; R…		TISSUE SPECIFICITY: Expressed in testis, thymus, prostate and ovary and weakly expressed in lung, brain and kidney. Colocalizes with EIF2AK2/PKR and TAU in the Alzheimer disease (AD) brain. {ECO:0000269|PubMed:21029237}.
O94985	CSTN1_HUMAN	reviewed	Calsyntenin-1 (Alcadein-alpha) (Alc-alpha) (Alzheimer-related cadherin-like protein) (Non-classical cadherin XB31alpha) [Cleaved into: Soluble Alc-alpha (SAlc-alpha); CTF1-alpha (C-terminal fragment 1-alpha)]	CLSTN1 CS1 KIAA0911	Homo sapiens (Human)	981		TRANSMEM 860 880 Helical. {ECO:0000255}.	cell junction [GO:0030054]; cell surface [GO:0009986]; endoplasmic reticulum membrane [GO:0005789]; extracellular region [GO:0005576]; GABA-ergic synapse [GO:0098982]; glutamatergic synapse [GO:0098978]; Golgi membrane [GO:0000139]; integral component of postsynaptic density membrane [GO:0099061]; integral component of spine apparatus membrane [GO:0099065]; nucleus [GO:0005634]; postsynaptic endo…	SUBCELLULAR LOCATION: Endoplasmic reticulum membrane {ECO:0000269|PubMed:17332754}; Single-pass type I membrane protein {ECO:0000269|PubMed:17332754}. Golgi apparatus membrane {ECO:0000269|PubMed:17332754}. Cell projection {ECO:0000269|PubMed:17332754}. Cell junction, synapse, postsynaptic cell membrane {ECO:0000250}; Single-pass type I membrane protein {ECO:0000250}. Nucleus {ECO:0000269|PubMed:…	TOPO_DOM 29 859 Extracellular. {ECO:0000255}.; TOPO_DOM 881 981 Cytoplasmic. {ECO:0000255}.	cell adhesion [GO:0007155]; homophilic cell adhesion via plasma membrane adhesion molecules [GO:0007156]; neurotransmitter receptor transport to postsynaptic membrane [GO:0098969]; positive regulation of synapse assembly [GO:0051965]; positive regulation of synaptic transmission [GO:0050806]; regulation of cell growth [GO:0001558]; regulation of synapse maturation [GO:0090128]; vesicle-mediated t…	amyloid-beta binding [GO:0001540]; calcium ion binding [GO:0005509]; kinesin binding [GO:0019894]; X11-like protein binding [GO:0042988]		TISSUE SPECIFICITY: Expressed in the brain and, a lower level, in the heart, skeletal muscle, kidney and placenta. Accumulates in dystrophic neurites around the amyloid core of Alzheimer disease senile plaques (at protein level). {ECO:0000269|PubMed:12498782, ECO:0000269|PubMed:12972431}.
O75400	PR40A_HUMAN	reviewed	Pre-mRNA-processing factor 40 homolog A (Fas ligand-associated factor 1) (Formin-binding protein 11) (Formin-binding protein 3) (Huntingtin yeast partner A) (Huntingtin-interacting protein 10) (HIP-10) (Huntingtin-interacting protein A) (Renal carcinoma antigen NY-REN-6)	PRPF40A FBP11 FLAF1 FNBP3 HIP10 HYPA HSPC225	Homo sapiens (Human)	957			cytosol [GO:0005829]; membrane [GO:0016020]; nuclear matrix [GO:0016363]; nuclear speck [GO:0016607]; nucleoplasm [GO:0005654]; U1 snRNP [GO:0005685]; U2-type prespliceosome [GO:0071004]	SUBCELLULAR LOCATION: Nucleus speckle {ECO:0000250}. Nucleus matrix {ECO:0000269|PubMed:16391387}. Note=Colocalizes with AKAP8L in the nuclear matrix. {ECO:0000250}.		cell cycle [GO:0007049]; cell division [GO:0051301]; cell migration [GO:0016477]; cytoskeleton organization [GO:0007010]; mRNA cis splicing, via spliceosome [GO:0045292]; mRNA splicing, via spliceosome [GO:0000398]; regulation of cell shape [GO:0008360]; regulation of cytokinesis [GO:0032465]	proline-rich region binding [GO:0070064]; RNA binding [GO:0003723]		TISSUE SPECIFICITY: Expressed in the brain cortex (at protein level). Widely expressed. {ECO:0000269|PubMed:16391387, ECO:0000269|PubMed:9700202}.
Q8N4C8	MINK1_HUMAN	reviewed	Misshapen-like kinase 1 (EC 2.7.11.1) (GCK family kinase MiNK) (MAPK/ERK kinase kinase kinase 6) (MEK kinase kinase 6) (MEKKK 6) (Misshapen/NIK-related kinase) (Mitogen-activated protein kinase kinase kinase kinase 6)	MINK1 B55 MAP4K6 MINK YSK2 ZC3	Homo sapiens (Human)	1332			axon [GO:0030424]; cell junction [GO:0030054]; cytoplasm [GO:0005737]; cytosol [GO:0005829]; dendrite [GO:0030425]; extracellular exosome [GO:0070062]; Golgi apparatus [GO:0005794]; postsynaptic density [GO:0014069]; postsynaptic membrane [GO:0045211]	SUBCELLULAR LOCATION: Cytoplasm {ECO:0000269|PubMed:15469942, ECO:0000269|PubMed:18930710}. Cell junction, synapse, postsynaptic cell membrane, postsynaptic density {ECO:0000250}. Cell projection, axon {ECO:0000250}. Cell projection, dendrite {ECO:0000250}.; SUBCELLULAR LOCATION: Isoform 4: Golgi apparatus.		actin cytoskeleton reorganization [GO:0031532]; activation of protein kinase activity [GO:0032147]; chemical synaptic transmission [GO:0007268]; dendrite morphogenesis [GO:0048813]; JNK cascade [GO:0007254]; MAPK cascade [GO:0000165]; multicellular organism development [GO:0007275]; neuron projection morphogenesis [GO:0048812]; positive regulation of JNK cascade [GO:0046330]; positive regulation …	ATP binding [GO:0005524]; protein kinase activity [GO:0004672]; protein serine/threonine kinase activity [GO:0004674]		TISSUE SPECIFICITY: Expressed in the brain, isoform 2 is more abundant than isoform 1. Isoform 3 is ubiquitously expressed. Isoform 1 is most abundant in the skeletal muscle. Isoform 4 is ubiquitously expressed with relative high levels in brain, skeletal muscle, pancreas and testis. {ECO:0000269|PubMed:15469942}.
Q16643	DREB_HUMAN	reviewed	Drebrin (Developmentally-regulated brain protein)	DBN1 D0S117E	Homo sapiens (Human)	649			actin cytoskeleton [GO:0015629]; actomyosin [GO:0042641]; cortical cytoskeleton [GO:0030863]; cytoplasm [GO:0005737]; cytoskeleton [GO:0005856]; dendrite [GO:0030425]; gap junction [GO:0005921]; glutamatergic synapse [GO:0098978]; growth cone [GO:0030426]; postsynaptic cytosol [GO:0099524]; postsynaptic density [GO:0014069]; postsynaptic membrane [GO:0045211]	SUBCELLULAR LOCATION: Cytoplasm {ECO:0000269|PubMed:20215400, ECO:0000269|PubMed:28966017, ECO:0000269|PubMed:8838578}. Cell projection, dendrite {ECO:0000269|PubMed:8838578}. Cytoplasm, cell cortex {ECO:0000269|PubMed:20215400}. Cell junction {ECO:0000269|PubMed:20215400}. Cell projection, growth cone {ECO:0000250|UniProtKB:Q9QXS6}. Note=In the absence of antigen, evenly distributed throughout s…		actin filament organization [GO:0007015]; cell communication by chemical coupling [GO:0010643]; cell communication by electrical coupling [GO:0010644]; cytoplasmic sequestering of protein [GO:0051220]; maintenance of protein location in cell [GO:0032507]; neural precursor cell proliferation [GO:0061351]; positive regulation of dendritic spine morphogenesis [GO:0061003]; positive regulation of rec…	actin binding [GO:0003779]; cadherin binding [GO:0045296]; profilin binding [GO:0005522]		TISSUE SPECIFICITY: Expressed in the brain, with expression in the molecular layer of the dentate gyrus, stratum pyramidale, and stratum radiatum of the hippocampus (at protein level) (PubMed:8838578). Also expressed in the terminal varicosities distributed along dendritic trees of pyramidal cells in CA4 and CA3 of the hippocampus (at protein level) (PubMed:8838578). Expressed in pyramidal cells …
A1KXE4	F168B_HUMAN	reviewed	Myelin-associated neurite-outgrowth inhibitor (Mani) (p20)	FAM168B KIAA0280L MANI	Homo sapiens (Human)	195		TRANSMEM 19 42 Helical. {ECO:0000255}.; TRANSMEM 143 164 Helical. {ECO:0000255}.	axon [GO:0030424]; extracellular exosome [GO:0070062]; integral component of membrane [GO:0016021]; perinuclear region of cytoplasm [GO:0048471]; plasma membrane [GO:0005886]	SUBCELLULAR LOCATION: Cytoplasm, perinuclear region {ECO:0000250|UniProtKB:D4AEP3}. Cell membrane {ECO:0000250|UniProtKB:Q80XQ8}; Multi-pass membrane protein {ECO:0000250|UniProtKB:Q80XQ8}. Cell projection, axon {ECO:0000250|UniProtKB:Q80XQ8}. Note=Expressed in neuronal cell bodies and axonal fibers. {ECO:0000250|UniProtKB:Q80XQ8}.	TOPO_DOM 1 18 Cytoplasmic. {ECO:0000255}.; TOPO_DOM 43 142 Extracellular. {ECO:0000255}.; TOPO_DOM 165 195 Cytoplasmic. {ECO:0000255}.				TISSUE SPECIFICITY: Expressed in the brain, within neuronal axonal fibers and associated with myelin sheets (at protein level). Expression tends to be lower in the brain of Alzheimer disease patients compared to healthy individuals (at protein level). {ECO:0000269|PubMed:20716133}.
Q6DD88	ATLA3_HUMAN	reviewed	Atlastin-3 (EC 3.6.5.-)	ATL3	Homo sapiens (Human)	541		TRANSMEM 446 466 Helical. {ECO:0000255}.; TRANSMEM 468 488 Helical. {ECO:0000255}.	endoplasmic reticulum [GO:0005783]; endoplasmic reticulum membrane [GO:0005789]; endoplasmic reticulum tubular network [GO:0071782]; endoplasmic reticulum tubular network membrane [GO:0098826]; integral component of membrane [GO:0016021]; membrane [GO:0016020]	SUBCELLULAR LOCATION: Endoplasmic reticulum membrane {ECO:0000269|PubMed:18270207, ECO:0000269|PubMed:24459106, ECO:0000269|PubMed:27619977}; Multi-pass membrane protein {ECO:0000269|PubMed:18270207, ECO:0000269|PubMed:24459106}. Note=Localizes to endoplasmic reticulum tubules and accumulates in punctuate structures corresponding to 3-way junctions, which represent crossing-points at which the tu…	TOPO_DOM 1 445 Cytoplasmic. {ECO:0000269|PubMed:18270207}.; TOPO_DOM 467 467 Lumenal. {ECO:0000255}.; TOPO_DOM 489 541 Cytoplasmic. {ECO:0000269|PubMed:18270207}.	endoplasmic reticulum organization [GO:0007029]; Golgi organization [GO:0007030]; positive regulation of endoplasmic reticulum tubular network organization [GO:1903373]; protein homooligomerization [GO:0051260]	GTPase activity [GO:0003924]; GTP binding [GO:0005525]; identical protein binding [GO:0042802]		TISSUE SPECIFICITY: Expressed in the central nervous system and in dorsal root ganglia neurons. Expressed in peripheral tissues (at protein level). {ECO:0000269|PubMed:18270207, ECO:0000269|PubMed:24459106}.
Q9BWF3	RBM4_HUMAN	reviewed	RNA-binding protein 4 (Lark homolog) (hLark) (RNA-binding motif protein 4) (RNA-binding motif protein 4a)	RBM4 RBM4A	Homo sapiens (Human)	364			cytoplasm [GO:0005737]; cytoplasmic stress granule [GO:0010494]; cytosol [GO:0005829]; nuclear speck [GO:0016607]; nucleolus [GO:0005730]; nucleoplasm [GO:0005654]; nucleus [GO:0005634]	SUBCELLULAR LOCATION: Nucleus. Nucleus, nucleolus. Nucleus speckle. Cytoplasm. Cytoplasmic granule. Note=Undergoes continuous nucleocytoplasmic shuttling. Upon nuclear import colocalizes with SR proteins in nuclear speckles. Arsenite stress-induced phosphorylation increases its subcellular relocalization from the nucleus to the cytoplasm and to cytoplasmic stress granules (SG) via a p38 MAPK sign…		cap-independent translational initiation [GO:0002190]; cell differentiation [GO:0030154]; circadian regulation of translation [GO:0097167]; entrainment of circadian clock by photoperiod [GO:0043153]; IRES-dependent translational initiation of linear mRNA [GO:0002192]; miRNA mediated inhibition of translation [GO:0035278]; mRNA cis splicing, via spliceosome [GO:0045292]; negative regulation of tra…	cyclin binding [GO:0030332]; miRNA binding [GO:0035198]; mRNA 3'-UTR binding [GO:0003730]; mRNA binding [GO:0003729]; pre-mRNA intronic binding [GO:0097157]; pre-mRNA intronic pyrimidine-rich binding [GO:0097158]; RNA binding [GO:0003723]; zinc ion binding [GO:0008270]		TISSUE SPECIFICITY: Expressed in the cerebellum. Expressed in neurons and glial cells, including layers II neurons in the frontal cortex and CA1 pyramidal neurons in the hippocampus. Expressed in heart, liver, pancreas, skeletal muscle, placenta, primary fibroblasts and peripheral blood monocytes (at protein level). Ubiquitously expressed. Highly expressed in heart, placenta and skeletal muscle. …
Q96L73	NSD1_HUMAN	reviewed	Histone-lysine N-methyltransferase, H3 lysine-36 and H4 lysine-20 specific (EC 2.1.1.43) (Androgen receptor coactivator 267 kDa protein) (Androgen receptor-associated protein of 267 kDa) (H3-K36-HMTase) (H4-K20-HMTase) (Lysine N-methyltransferase 3B) (Nuclear receptor-binding SET domain-containing protein 1) (NR-binding SET domain-containing protein)	NSD1 ARA267 KMT3B	Homo sapiens (Human)	2696			chromatin [GO:0000785]; nucleoplasm [GO:0005654]; nucleus [GO:0005634]	SUBCELLULAR LOCATION: Nucleus. Chromosome {ECO:0000305}.		histone methylation [GO:0016571]; negative regulation of transcription by RNA polymerase II [GO:0000122]; positive regulation of transcription, DNA-templated [GO:0045893]; regulation of histone H3-K36 methylation [GO:0000414]; regulation of peptidyl-serine phosphorylation [GO:0033135]; regulation of RNA polymerase II regulatory region sequence-specific DNA binding [GO:1903025]; regulation of tran…	androgen receptor binding [GO:0050681]; chromatin binding [GO:0003682]; estrogen receptor binding [GO:0030331]; histone methyltransferase activity (H3-K36 specific) [GO:0046975]; histone methyltransferase activity (H4-K20 specific) [GO:0042799]; retinoic acid receptor binding [GO:0042974]; retinoid X receptor binding [GO:0046965]; RNA polymerase II proximal promoter sequence-specific DNA binding …		TISSUE SPECIFICITY: Expressed in the fetal/adult brain, kidney, skeletal muscle, spleen, and the thymus, and faintly in the lung.
P18669	PGAM1_HUMAN	reviewed	Phosphoglycerate mutase 1 (EC 5.4.2.11) (EC 5.4.2.4) (BPG-dependent PGAM 1) (Phosphoglycerate mutase isozyme B) (PGAM-B)	PGAM1 PGAMA CDABP0006	Homo sapiens (Human)	254			cytoplasm [GO:0005737]; cytosol [GO:0005829]; extracellular exosome [GO:0070062]; extracellular region [GO:0005576]; ficolin-1-rich granule lumen [GO:1904813]; membrane [GO:0016020]; nucleus [GO:0005634]; secretory granule lumen [GO:0034774]			canonical glycolysis [GO:0061621]; gluconeogenesis [GO:0006094]; glycolytic process [GO:0006096]; neutrophil degranulation [GO:0043312]; regulation of glycolytic process [GO:0006110]; regulation of pentose-phosphate shunt [GO:0043456]; respiratory burst [GO:0045730]	bisphosphoglycerate mutase activity [GO:0004082]; hydrolase activity [GO:0016787]; phosphoglycerate mutase activity [GO:0004619]; protein kinase binding [GO:0019901]		TISSUE SPECIFICITY: Expressed in the liver and brain. Not found in the muscle. {ECO:0000269|PubMed:2846553}.
Q9H0D6	XRN2_HUMAN	reviewed	5'-3' exoribonuclease 2 (EC 3.1.13.-) (DHM1-like protein) (DHP protein)	XRN2	Homo sapiens (Human)	950			aggresome [GO:0016235]; membrane [GO:0016020]; nucleolus [GO:0005730]; nucleoplasm [GO:0005654]; nucleus [GO:0005634]	SUBCELLULAR LOCATION: Nucleus, nucleolus {ECO:0000269|PubMed:12429849}.		DNA catabolic process, exonucleolytic [GO:0000738]; DNA-templated transcription, termination [GO:0006353]; hippocampus development [GO:0021766]; mRNA processing [GO:0006397]; neuron differentiation [GO:0030182]; retina development in camera-type eye [GO:0060041]; RNA catabolic process [GO:0006401]; RNA metabolic process [GO:0016070]; RNA processing [GO:0006396]; rRNA processing [GO:0006364]; sper…	3'-5'-exoribonuclease activity [GO:0000175]; 5'-3' exonuclease activity [GO:0008409]; 5'-3' exoribonuclease activity [GO:0004534]; metal ion binding [GO:0046872]; nuclease activity [GO:0004518]; RNA binding [GO:0003723]; transcription termination site sequence-specific DNA binding [GO:0001147]		TISSUE SPECIFICITY: Expressed in the spleen, thymus, prostate, testis, ovary, small intestine, colon, peripheral blood leukocytes, heart, brain, placenta, lung, liver, skeletal muscle, kidney, and pancreas. Isoform 2 is expressed predominantly in peripheral blood leukocytes. {ECO:0000269|PubMed:10409438, ECO:0000269|PubMed:16147866}.
P35658	NU214_HUMAN	reviewed	Nuclear pore complex protein Nup214 (214 kDa nucleoporin) (Nucleoporin Nup214) (Protein CAN)	NUP214 CAIN CAN KIAA0023	Homo sapiens (Human)	2090			cytoplasmic side of nuclear pore [GO:1990876]; cytosol [GO:0005829]; focal adhesion [GO:0005925]; host cell [GO:0043657]; intracellular membrane-bounded organelle [GO:0043231]; nuclear pore [GO:0005643]; nucleoplasm [GO:0005654]; nucleus [GO:0005634]	SUBCELLULAR LOCATION: Nucleus, nuclear pore complex {ECO:0000269|PubMed:8108440}. Note=Cytoplasmic side of the nuclear pore complex. {ECO:0000269|PubMed:8108440}.		intracellular transport of virus [GO:0075733]; mitotic cell cycle [GO:0000278]; mRNA export from nucleus [GO:0006406]; protein export from nucleus [GO:0006611]; protein import into nucleus [GO:0006606]; protein sumoylation [GO:0016925]; regulation of cell cycle [GO:0051726]; regulation of cellular response to heat [GO:1900034]; regulation of gene silencing by miRNA [GO:0060964]; regulation of gly…	nuclear export signal receptor activity [GO:0005049]; nuclear localization sequence binding [GO:0008139]; structural constituent of nuclear pore [GO:0017056]		TISSUE SPECIFICITY: Expressed in thymus, spleen, bone marrow, kidney, brain and testis, but hardly in all other tissues or in whole embryos during development.
Q99985	SEM3C_HUMAN	reviewed	Semaphorin-3C (Semaphorin-E) (Sema E)	SEMA3C SEMAE	Homo sapiens (Human)	751			extracellular exosome [GO:0070062]; extracellular space [GO:0005615]; integral component of plasma membrane [GO:0005887]	SUBCELLULAR LOCATION: Secreted.		axon guidance [GO:0007411]; blood vessel remodeling [GO:0001974]; cardiac endothelial to mesenchymal transition [GO:0140074]; cardiac right ventricle morphogenesis [GO:0003215]; dichotomous subdivision of terminal units involved in salivary gland branching [GO:0060666]; immune response [GO:0006955]; limb bud formation [GO:0060174]; negative chemotaxis [GO:0050919]; negative regulation of axon ext…	chemorepellent activity [GO:0045499]; neuropilin binding [GO:0038191]; semaphorin receptor binding [GO:0030215]		TISSUE SPECIFICITY: Expressed intensely in the heart, skeletal muscle, colon, small intestine, ovary, testis, and prostate. Faint expression ubiquitously among other organs, including brain.
Q04917	1433F_HUMAN	reviewed	14-3-3 protein eta (Protein AS1)	YWHAH YWHA1	Homo sapiens (Human)	246			cytoplasm [GO:0005737]; cytosol [GO:0005829]; extracellular exosome [GO:0070062]; intercalated disc [GO:0014704]; mitochondrion [GO:0005739]; plasma membrane [GO:0005886]			glucocorticoid catabolic process [GO:0006713]; glucocorticoid receptor signaling pathway [GO:0042921]; intracellular protein transport [GO:0006886]; membrane depolarization during action potential [GO:0086010]; membrane organization [GO:0061024]; negative regulation of dendrite morphogenesis [GO:0050774]; positive regulation of protein insertion into mitochondrial membrane involved in apoptotic s…	actin binding [GO:0003779]; enzyme binding [GO:0019899]; glucocorticoid receptor binding [GO:0035259]; identical protein binding [GO:0042802]; insulin-like growth factor receptor binding [GO:0005159]; ion channel binding [GO:0044325]; protein domain specific binding [GO:0019904]; protein heterodimerization activity [GO:0046982]; sodium channel regulator activity [GO:0017080]		TISSUE SPECIFICITY: Expressed mainly in the brain and present in other tissues albeit at lower levels.
P52758	RIDA_HUMAN	reviewed	2-iminobutanoate/2-iminopropanoate deaminase (EC 3.5.99.10) (14.5 kDa translational inhibitor protein) (hp14.5) (p14.5) (Heat-responsive protein 12) (Reactive intermediate imine deaminase A homolog) (Translation inhibitor L-PSP ribonuclease) (EC 3.1.-.-) (UK114 antigen homolog)	RIDA HRSP12	Homo sapiens (Human)	137			cytoplasm [GO:0005737]; cytosol [GO:0005829]; extracellular exosome [GO:0070062]; mitochondrial matrix [GO:0005759]; mitochondrion [GO:0005739]; nucleus [GO:0005634]; peroxisome [GO:0005777]	SUBCELLULAR LOCATION: Cytoplasm {ECO:0000269|PubMed:8973653}. Nucleus {ECO:0000269|PubMed:8973653}. Peroxisome {ECO:0000250|UniProtKB:P52759}. Mitochondrion {ECO:0000250|UniProtKB:P52759}. Note=Mostly cytoplasmic but, in less differentiated cells occasionally nuclear. {ECO:0000269|PubMed:8973653}.		brain development [GO:0007420]; G1 to G0 transition [GO:0070314]; kidney development [GO:0001822]; L-threonine catabolic process to glycine [GO:0019518]; lung development [GO:0030324]; negative regulation of epithelial cell proliferation [GO:0050680]; negative regulation of translation [GO:0017148]; organonitrogen compound catabolic process [GO:1901565]; response to lipid [GO:0033993]; response t…	deaminase activity [GO:0019239]; endoribonuclease activity, producing 3'-phosphomonoesters [GO:0016892]; long-chain fatty acid binding [GO:0036041]; protein homodimerization activity [GO:0042803]; RNA binding [GO:0003723]; transition metal ion binding [GO:0046914]		TISSUE SPECIFICITY: Expressed predominantly in liver and kidney. Lower levels in lung and brain. {ECO:0000269|PubMed:8973653, ECO:0000269|PubMed:9141440}.
P42704	LPPRC_HUMAN	reviewed	Leucine-rich PPR motif-containing protein, mitochondrial (130 kDa leucine-rich protein) (LRP 130) (GP130)	LRPPRC LRP130	Homo sapiens (Human)	1394			condensed nuclear chromosome [GO:0000794]; cytoskeleton [GO:0005856]; membrane [GO:0016020]; microtubule [GO:0005874]; mitochondrial nucleoid [GO:0042645]; mitochondrion [GO:0005739]; nuclear inner membrane [GO:0005637]; nuclear outer membrane [GO:0005640]; nucleoplasm [GO:0005654]; nucleus [GO:0005634]; perinuclear region of cytoplasm [GO:0048471]; ribonucleoprotein complex [GO:1990904]	SUBCELLULAR LOCATION: Mitochondrion. Nucleus, nucleoplasm. Nucleus inner membrane. Nucleus outer membrane. Note=Seems to be predominantly mitochondrial.		mitochondrion transport along microtubule [GO:0047497]; mRNA transport [GO:0051028]; negative regulation of mitochondrial RNA catabolic process [GO:0000961]; regulation of mitochondrial translation [GO:0070129]	beta-tubulin binding [GO:0048487]; microtubule binding [GO:0008017]; RNA binding [GO:0003723]; single-stranded DNA binding [GO:0003697]; ubiquitin protein ligase binding [GO:0031625]		TISSUE SPECIFICITY: Expressed ubiquitously. Expression is highest in heart, skeletal muscle, kidney and liver, intermediate in brain, non-mucosal colon, spleen and placenta, and lowest in small intestine, thymus, lung and peripheral blood leukocytes. {ECO:0000269|PubMed:11827465, ECO:0000269|PubMed:15139850}.
P42356	PI4KA_HUMAN	reviewed	Phosphatidylinositol 4-kinase alpha (PI4-kinase alpha) (PI4K-alpha) (PtdIns-4-kinase alpha) (EC 2.7.1.67)	PI4KA PIK4 PIK4CA	Homo sapiens (Human)	2102			cytoplasm [GO:0005737]; cytosol [GO:0005829]; extracellular exosome [GO:0070062]; focal adhesion [GO:0005925]; Golgi-associated vesicle membrane [GO:0030660]; membrane [GO:0016020]; plasma membrane [GO:0005886]; viral replication complex [GO:0019034]	SUBCELLULAR LOCATION: Cytoplasm {ECO:0000269|PubMed:23229899, ECO:0000269|PubMed:24417819}. Cell membrane {ECO:0000269|PubMed:23229899, ECO:0000269|PubMed:24417819}. Note=Localization to the plasma membrane is mediated by the PI4K complex and association with EFR3 (EFR3A or EFR3B), TTC7 (TTC7A or TTC7B) and FAM126 (FAM126A or FAM126B) (PubMed:23229899). Localization to the plasma membrane is regu…		multi-organism membrane organization [GO:0044803]; phosphatidylinositol biosynthetic process [GO:0006661]; phosphatidylinositol-mediated signaling [GO:0048015]; phosphatidylinositol phosphorylation [GO:0046854]; phosphorylation [GO:0016310]; signal transduction [GO:0007165]; viral replication complex formation and maintenance [GO:0046786]; viral RNA genome replication [GO:0039694]	1-phosphatidylinositol 4-kinase activity [GO:0004430]; ATP binding [GO:0005524]; cadherin binding [GO:0045296]; kinase activity [GO:0016301]		TISSUE SPECIFICITY: Expressed ubiquitously. Highest levels in placenta and brain. Little or no expression in lung, liver, pancreas, testis or leukocytes. {ECO:0000269|PubMed:10101268, ECO:0000269|PubMed:7961848}.
P12931	SRC_HUMAN	reviewed	Proto-oncogene tyrosine-protein kinase Src (EC 2.7.10.2) (Proto-oncogene c-Src) (pp60c-src) (p60-Src)	SRC SRC1	Homo sapiens (Human)	536			actin filament [GO:0005884]; caveola [GO:0005901]; cytoplasm [GO:0005737]; cytosol [GO:0005829]; extracellular exosome [GO:0070062]; extrinsic component of cytoplasmic side of plasma membrane [GO:0031234]; glutamatergic synapse [GO:0098978]; late endosome [GO:0005770]; lysosome [GO:0005764]; mitochondrial inner membrane [GO:0005743]; mitochondrion [GO:0005739]; neuron projection [GO:0043005]; nuc…	SUBCELLULAR LOCATION: Cell membrane {ECO:0000269|PubMed:7525268}. Mitochondrion inner membrane {ECO:0000269|PubMed:12615910}. Nucleus {ECO:0000269|PubMed:7853507}. Cytoplasm, cytoskeleton {ECO:0000269|PubMed:7525268}. Cytoplasm, perinuclear region {ECO:0000269|PubMed:19307596}. Note=Localizes to focal adhesion sites following integrin engagement. Localization to focal adhesion sites requires myri…		activation of protein kinase B activity [GO:0032148]; adherens junction organization [GO:0034332]; angiotensin-activated signaling pathway involved in heart process [GO:0086098]; axon guidance [GO:0007411]; bone resorption [GO:0045453]; branching involved in mammary gland duct morphogenesis [GO:0060444]; cell-cell adhesion [GO:0098609]; cell cycle [GO:0007049]; cell differentiation [GO:0030154]; …	ATP binding [GO:0005524]; cadherin binding [GO:0045296]; connexin binding [GO:0071253]; enzyme binding [GO:0019899]; ephrin receptor binding [GO:0046875]; estrogen receptor binding [GO:0030331]; growth factor receptor binding [GO:0070851]; heme binding [GO:0020037]; insulin receptor binding [GO:0005158]; integrin binding [GO:0005178]; ion channel binding [GO:0044325]; kinase activity [GO:0016301]…		TISSUE SPECIFICITY: Expressed ubiquitously. Platelets, neurons and osteoclasts express 5-fold to 200-fold higher levels than most other tissues.
P14868	SYDC_HUMAN	reviewed	Aspartate--tRNA ligase, cytoplasmic (EC 6.1.1.12) (Aspartyl-tRNA synthetase) (AspRS) (Cell proliferation-inducing gene 40 protein)	DARS PIG40	Homo sapiens (Human)	501			aminoacyl-tRNA synthetase multienzyme complex [GO:0017101]; cytoplasm [GO:0005737]; cytosol [GO:0005829]; extracellular exosome [GO:0070062]; membrane [GO:0016020]; synapse [GO:0045202]	SUBCELLULAR LOCATION: Cytoplasm, cytosol {ECO:0000269|PubMed:19289464}.		aspartyl-tRNA aminoacylation [GO:0006422]; protein-containing complex assembly [GO:0065003]; translation [GO:0006412]; tRNA aminoacylation for protein translation [GO:0006418]	aminoacylase activity [GO:0004046]; aspartate-tRNA ligase activity [GO:0004815]; ATP binding [GO:0005524]; RNA binding [GO:0003723]		TISSUE SPECIFICITY: Expression in the developing and adult brain shows similar patterns. Highly expressed in the ventricular and subventricular zones, including hippocampal subfields, the midlateral temporal cortex and the frontal polar cortex. The cerebellum, cerebral cortex, hippocampus, and lateral ventricle show preferential neuronal expression. Expression in the peripheral neurons is evident…
Q9NZH0	GPC5B_HUMAN	reviewed	G-protein coupled receptor family C group 5 member B (A-69G12.1) (Retinoic acid-induced gene 2 protein) (RAIG-2)	GPRC5B RAIG2	Homo sapiens (Human)	403		TRANSMEM 57 77 Helical; Name=1. {ECO:0000255}.; TRANSMEM 95 115 Helical; Name=2. {ECO:0000255}.; TRANSMEM 127 147 Helical; Name=3. {ECO:0000255}.; TRANSMEM 163 183 Helical; Name=4. {ECO:0000255}.; TRANSMEM 200 220 Helical; Name=5. {ECO:0000255}.; TRANSMEM 235 255 Helical; Name=6. {ECO:0000255}.; TRANSMEM 272 292 Helical; Name=7. {ECO:0000255}.	cell surface [GO:0009986]; cytoplasmic vesicle membrane [GO:0030659]; cytosol [GO:0005829]; extracellular exosome [GO:0070062]; extracellular space [GO:0005615]; integral component of membrane [GO:0016021]; intracellular membrane-bounded organelle [GO:0043231]; nucleolus [GO:0005730]; nucleus [GO:0005634]; plasma membrane [GO:0005886]; receptor complex [GO:0043235]	SUBCELLULAR LOCATION: Cell membrane {ECO:0000269|PubMed:10945465}; Multi-pass membrane protein {ECO:0000269|PubMed:10945465}. Cytoplasmic vesicle membrane {ECO:0000269|PubMed:10945465}; Multi-pass membrane protein {ECO:0000269|PubMed:10945465}. Note=Localized in the plasma membrane and perinuclear vesicles.	TOPO_DOM 29 56 Extracellular. {ECO:0000255}.; TOPO_DOM 78 94 Cytoplasmic. {ECO:0000255}.; TOPO_DOM 116 126 Extracellular. {ECO:0000255}.; TOPO_DOM 148 162 Cytoplasmic. {ECO:0000255}.; TOPO_DOM 184 199 Extracellular. {ECO:0000255}.; TOPO_DOM 221 234 Cytoplasmic. {ECO:0000255}.; TOPO_DOM 256 271 Extracellular. {ECO:0000255}.; TOPO_DOM 293 403 Cytoplasmic. {ECO:0000255}.	positive regulation of canonical Wnt signaling pathway [GO:0090263]; positive regulation of I-kappaB kinase/NF-kappaB signaling [GO:0043123]; positive regulation of inflammatory response [GO:0050729]; positive regulation of macrophage cytokine production [GO:0060907]; positive regulation of neuron differentiation [GO:0045666]; positive regulation of protein tyrosine kinase activity [GO:0061098]	G protein-coupled receptor activity [GO:0004930]; G protein-coupled receptor binding [GO:0001664]; protein kinase activator activity [GO:0030295]; protein kinase binding [GO:0019901]		TISSUE SPECIFICITY: Expression is high in kidney, pancreas, and testis, medium in brain, heart, prostate, small intestine, and spleen, low in liver, placenta, skeletal muscle, colon, ovary, and thymus, and not detectable in lung and peripheral leukocyte. According to PubMed:10945465, highly expressed in most brain areas examined, with the highest levels observed in corpus callosum, caudate nucleu…
Q03154	ACY1_HUMAN	reviewed	Aminoacylase-1 (ACY-1) (EC 3.5.1.14) (N-acyl-L-amino-acid amidohydrolase)	ACY1	Homo sapiens (Human)	408			cytosol [GO:0005829]; extracellular exosome [GO:0070062]	SUBCELLULAR LOCATION: Cytoplasm.		cellular amino acid metabolic process [GO:0006520]; xenobiotic metabolic process [GO:0006805]	aminoacylase activity [GO:0004046]; identical protein binding [GO:0042802]; metal ion binding [GO:0046872]; metallopeptidase activity [GO:0008237]		TISSUE SPECIFICITY: Expression is highest in kidney, strong in brain and weaker in placenta and spleen. {ECO:0000269|PubMed:16465618}.
Q9NQ84	GPC5C_HUMAN	reviewed	G-protein coupled receptor family C group 5 member C (Retinoic acid-induced gene 3 protein) (RAIG-3)	GPRC5C RAIG3 PSEC0087	Homo sapiens (Human)	441		TRANSMEM 51 71 Helical; Name=1. {ECO:0000255}.; TRANSMEM 86 106 Helical; Name=2. {ECO:0000255}.; TRANSMEM 121 141 Helical; Name=3. {ECO:0000255}.; TRANSMEM 156 176 Helical; Name=4. {ECO:0000255}.; TRANSMEM 209 229 Helical; Name=5. {ECO:0000255}.; TRANSMEM 242 262 Helical; Name=6. {ECO:0000255}.; TRANSMEM 280 300 Helical; Name=7. {ECO:0000255}.	cytoplasmic vesicle membrane [GO:0030659]; extracellular exosome [GO:0070062]; integral component of plasma membrane [GO:0005887]; intracellular membrane-bounded organelle [GO:0043231]; plasma membrane [GO:0005886]; receptor complex [GO:0043235]; vesicle [GO:0031982]	SUBCELLULAR LOCATION: Cell membrane; Multi-pass membrane protein. Cytoplasmic vesicle membrane; Multi-pass membrane protein. Note=Localized in the plasma membrane and perinuclear vesicles.	TOPO_DOM 24 50 Extracellular. {ECO:0000255}.; TOPO_DOM 72 85 Cytoplasmic. {ECO:0000255}.; TOPO_DOM 107 120 Extracellular. {ECO:0000255}.; TOPO_DOM 142 155 Cytoplasmic. {ECO:0000255}.; TOPO_DOM 177 208 Extracellular. {ECO:0000255}.; TOPO_DOM 230 241 Cytoplasmic. {ECO:0000255}.; TOPO_DOM 263 279 Extracellular. {ECO:0000255}.; TOPO_DOM 301 441 Cytoplasmic. {ECO:0000255}.	G protein-coupled receptor signaling pathway [GO:0007186]	G protein-coupled receptor activity [GO:0004930]; protein kinase activator activity [GO:0030295]		TISSUE SPECIFICITY: Expression is highest in the periphery, particularly in the stomach, but also in the kidney, liver, pancreas, and prostate. In brain, levels of expression are generally lower than in the periphery, with the exception of cerebellum, spinal cord, and dorsal root ganglia (DRG). {ECO:0000269|PubMed:10945465, ECO:0000269|PubMed:11311935}.
P43034	LIS1_HUMAN	reviewed	Platelet-activating factor acetylhydrolase IB subunit alpha (Lissencephaly-1 protein) (LIS-1) (PAF acetylhydrolase 45 kDa subunit) (PAF-AH 45 kDa subunit) (PAF-AH alpha) (PAFAH alpha)	PAFAH1B1 LIS1 MDCR MDS PAFAHA	Homo sapiens (Human)	410			astral microtubule [GO:0000235]; axon cytoplasm [GO:1904115]; cell cortex [GO:0005938]; cell leading edge [GO:0031252]; central region of growth cone [GO:0090724]; centrosome [GO:0005813]; cytoplasmic microtubule [GO:0005881]; cytosol [GO:0005829]; extracellular exosome [GO:0070062]; kinesin complex [GO:0005871]; kinetochore [GO:0000776]; microtubule associated complex [GO:0005875]; motile cilium…	SUBCELLULAR LOCATION: Cytoplasm, cytoskeleton. Cytoplasm, cytoskeleton, microtubule organizing center, centrosome {ECO:0000269|PubMed:14654843}. Cytoplasm, cytoskeleton, spindle {ECO:0000255|HAMAP-Rule:MF_03141}. Nucleus membrane {ECO:0000255|HAMAP-Rule:MF_03141}. Note=Redistributes to axons during neuronal development. Also localizes to the microtubules of the manchette in elongating spermatids …		acrosome assembly [GO:0001675]; actin cytoskeleton organization [GO:0030036]; adult locomotory behavior [GO:0008344]; ameboidal-type cell migration [GO:0001667]; auditory receptor cell development [GO:0060117]; brain morphogenesis [GO:0048854]; cerebral cortex development [GO:0021987]; cerebral cortex neuron differentiation [GO:0021895]; chemical synaptic transmission [GO:0007268]; ciliary basal …	dynactin binding [GO:0034452]; dynein complex binding [GO:0070840]; dynein intermediate chain binding [GO:0045505]; heparin binding [GO:0008201]; microtubule binding [GO:0008017]; microtubule plus-end binding [GO:0051010]; phospholipase binding [GO:0043274]; phosphoprotein binding [GO:0051219]; protein homodimerization activity [GO:0042803]		TISSUE SPECIFICITY: Fairly ubiquitous expression in both the frontal and occipital areas of the brain.
P25705	ATPA_HUMAN	reviewed	ATP synthase subunit alpha, mitochondrial (ATP synthase F1 subunit alpha)	ATP5F1A ATP5A ATP5A1 ATP5AL2 ATPM	Homo sapiens (Human)	553			extracellular exosome [GO:0070062]; membrane [GO:0016020]; mitochondrial inner membrane [GO:0005743]; mitochondrial matrix [GO:0005759]; mitochondrial proton-transporting ATP synthase complex [GO:0005753]; mitochondrial proton-transporting ATP synthase complex, catalytic core F(1) [GO:0000275]; mitochondrion [GO:0005739]; plasma membrane [GO:0005886]; proton-transporting ATP synthase complex [GO:…	SUBCELLULAR LOCATION: Mitochondrion {ECO:0000269|PubMed:30146159}. Mitochondrion inner membrane {ECO:0000250|UniProtKB:P19483}; Peripheral membrane protein {ECO:0000250|UniProtKB:P19483}; Matrix side {ECO:0000250|UniProtKB:P19483}. Cell membrane {ECO:0000269|PubMed:10077593}; Peripheral membrane protein {ECO:0000269|PubMed:10077593}; Extracellular side {ECO:0000269|PubMed:10077593}. Note=Colocali…		ATP biosynthetic process [GO:0006754]; ATP synthesis coupled proton transport [GO:0015986]; cristae formation [GO:0042407]; lipid metabolic process [GO:0006629]; mitochondrial ATP synthesis coupled proton transport [GO:0042776]; negative regulation of endothelial cell proliferation [GO:0001937]; positive regulation of blood vessel endothelial cell migration [GO:0043536]	ADP binding [GO:0043531]; angiostatin binding [GO:0043532]; ATP binding [GO:0005524]; MHC class I protein binding [GO:0042288]; proton-transporting ATP synthase activity, rotational mechanism [GO:0046933]; RNA binding [GO:0003723]; transmembrane transporter activity [GO:0022857]		TISSUE SPECIFICITY: Fetal lung, heart, liver, gut and kidney. Expressed at higher levels in the fetal brain, retina and spinal cord. {ECO:0000269|PubMed:8428659}.
Q07866	KLC1_HUMAN	reviewed	Kinesin light chain 1 (KLC 1)	KLC1 KLC KNS2	Homo sapiens (Human)	573			cytoplasmic vesicle [GO:0031410]; cytosol [GO:0005829]; growth cone [GO:0030426]; kinesin complex [GO:0005871]; membrane [GO:0016020]; microtubule [GO:0005874]	SUBCELLULAR LOCATION: Cell projection, growth cone {ECO:0000250}. Cytoplasmic vesicle {ECO:0000250}. Cytoplasm, cytoskeleton {ECO:0000305|PubMed:14970196}.		antigen processing and presentation of exogenous peptide antigen via MHC class II [GO:0019886]; microtubule-based movement [GO:0007018]; retrograde vesicle-mediated transport, Golgi to endoplasmic reticulum [GO:0006890]; stress granule disassembly [GO:0035617]; viral process [GO:0016032]	microtubule motor activity [GO:0003777]; motor activity [GO:0003774]		TISSUE SPECIFICITY: Found in a variety of tissues. Mostly abundant in brain and spine. {ECO:0000269|PubMed:14970196}.
P51159	RB27A_HUMAN	reviewed	Ras-related protein Rab-27A (Rab-27) (GTP-binding protein Ram)	RAB27A RAB27	Homo sapiens (Human)	221			apical plasma membrane [GO:0016324]; cytosol [GO:0005829]; dendrite [GO:0030425]; exocytic vesicle [GO:0070382]; extracellular exosome [GO:0070062]; extracellular region [GO:0005576]; Golgi apparatus [GO:0005794]; late endosome [GO:0005770]; lysosome [GO:0005764]; melanosome [GO:0042470]; melanosome membrane [GO:0033162]; multivesicular body membrane [GO:0032585]; photoreceptor outer segment [GO:…	SUBCELLULAR LOCATION: Membrane {ECO:0000305}; Lipid-anchor {ECO:0000305}. Melanosome {ECO:0000269|PubMed:12643545, ECO:0000269|PubMed:17081065}. Late endosome {ECO:0000269|PubMed:15548590}. Lysosome {ECO:0000269|PubMed:15548590}. Note=Identified by mass spectrometry in melanosome fractions from stage I to stage IV (PubMed:12643545, PubMed:17081065). Localizes to endosomal exocytic vesicles (PubMe…		antigen processing and presentation [GO:0019882]; blood coagulation [GO:0007596]; complement-dependent cytotoxicity [GO:0097278]; cytotoxic T cell degranulation [GO:0043316]; exocytosis [GO:0006887]; exosomal secretion [GO:1990182]; intracellular protein transport [GO:0006886]; melanocyte differentiation [GO:0030318]; melanosome localization [GO:0032400]; melanosome transport [GO:0032402]; multiv…	GDP binding [GO:0019003]; GTPase activity [GO:0003924]; GTP binding [GO:0005525]; myosin V binding [GO:0031489]; protein domain specific binding [GO:0019904]		TISSUE SPECIFICITY: Found in all the examined tissues except in brain. Low expression was found in thymus, kidney, muscle and placenta. Detected in melanocytes, and in most tumor cell lines examined. Expressed in cytotoxic T-lymphocytes (CTL) and mast cells. {ECO:0000269|PubMed:15548590}.
O95721	SNP29_HUMAN	reviewed	Synaptosomal-associated protein 29 (SNAP-29) (Soluble 29 kDa NSF attachment protein) (Vesicle-membrane fusion protein SNAP-29)	SNAP29	Homo sapiens (Human)	258			autophagosome [GO:0005776]; autophagosome membrane [GO:0000421]; azurophil granule membrane [GO:0035577]; centrosome [GO:0005813]; ciliary pocket membrane [GO:0020018]; cytoplasm [GO:0005737]; cytosol [GO:0005829]; Golgi membrane [GO:0000139]; nucleoplasm [GO:0005654]; plasma membrane [GO:0005886]; presynapse [GO:0098793]; SNARE complex [GO:0031201]	SUBCELLULAR LOCATION: Cytoplasm {ECO:0000269|PubMed:23217709}. Golgi apparatus membrane {ECO:0000250|UniProtKB:Q9Z2P6}; Peripheral membrane protein {ECO:0000305}. Cytoplasmic vesicle, autophagosome membrane {ECO:0000269|PubMed:25686604}; Peripheral membrane protein {ECO:0000305}. Cell projection, cilium membrane {ECO:0000269|PubMed:25686250}; Peripheral membrane protein {ECO:0000305}. Note=Appear…		autophagosome maturation [GO:0097352]; autophagosome membrane docking [GO:0016240]; cilium assembly [GO:0060271]; exocytosis [GO:0006887]; membrane fusion [GO:0061025]; neutrophil degranulation [GO:0043312]; protein transport [GO:0015031]; synaptic vesicle fusion to presynaptic active zone membrane [GO:0031629]; synaptic vesicle priming [GO:0016082]; vesicle fusion [GO:0006906]; vesicle targeting…	SNAP receptor activity [GO:0005484]; syntaxin binding [GO:0019905]		TISSUE SPECIFICITY: Found in brain, heart, kidney, liver, lung, placenta, skeletal muscle, spleen and pancreas. {ECO:0000269|PubMed:9852078}.
O95394	AGM1_HUMAN	reviewed	Phosphoacetylglucosamine mutase (PAGM) (EC 5.4.2.3) (Acetylglucosamine phosphomutase) (N-acetylglucosamine-phosphate mutase) (Phosphoglucomutase-3) (PGM 3)	PGM3 AGM1	Homo sapiens (Human)	542			cytosol [GO:0005829]			carbohydrate metabolic process [GO:0005975]; glucosamine metabolic process [GO:0006041]; glucose 1-phosphate metabolic process [GO:0019255]; hemopoiesis [GO:0030097]; protein N-linked glycosylation [GO:0006487]; protein O-linked glycosylation [GO:0006493]; spermatogenesis [GO:0007283]; UDP-N-acetylglucosamine biosynthetic process [GO:0006048]	magnesium ion binding [GO:0000287]; phosphoacetylglucosamine mutase activity [GO:0004610]; phosphoglucomutase activity [GO:0004614]	PATHWAY: Nucleotide-sugar biosynthesis; UDP-N-acetyl-alpha-D-glucosamine biosynthesis; N-acetyl-alpha-D-glucosamine 1-phosphate from alpha-D-glucosamine 6-phosphate (route I): step 2/2. {ECO:0000303|PubMed:24589341, ECO:0000303|PubMed:24698316, ECO:0000303|PubMed:24931394}.	TISSUE SPECIFICITY: Found in many tissues except lung. Relatively high expression in pancreas, heart, liver, and placenta, and relatively low expression in brain, skeletal muscle and kidney. {ECO:0000269|PubMed:10721701}.
Q9Y2Q0	AT8A1_HUMAN	reviewed	Phospholipid-transporting ATPase IA (EC 7.6.2.1) (ATPase class I type 8A member 1) (Chromaffin granule ATPase II) (P4-ATPase flippase complex alpha subunit ATP8A1)	ATP8A1 ATPIA	Homo sapiens (Human)	1164		TRANSMEM 66 86 Helical. {ECO:0000255}.; TRANSMEM 93 115 Helical. {ECO:0000255}.; TRANSMEM 298 319 Helical. {ECO:0000255}.; TRANSMEM 345 366 Helical. {ECO:0000255}.; TRANSMEM 858 878 Helical. {ECO:0000255}.; TRANSMEM 891 910 Helical. {ECO:0000255}.; TRANSMEM 941 962 Helical. {ECO:0000255}.; TRANSMEM 977 999 Helical. {ECO:0000255}.; TRANSMEM 1006 1026 Helical. {ECO:0000255}.; TRANSMEM 1045 1070 Hel…	azurophil granule membrane [GO:0035577]; chromaffin granule membrane [GO:0042584]; endoplasmic reticulum [GO:0005783]; extracellular exosome [GO:0070062]; Golgi apparatus [GO:0005794]; integral component of synaptic vesicle membrane [GO:0030285]; intracellular membrane-bounded organelle [GO:0043231]; membrane [GO:0016020]; plasma membrane [GO:0005886]; specific granule membrane [GO:0035579]; tran…	SUBCELLULAR LOCATION: Cytoplasmic vesicle, secretory vesicle, chromaffin granule membrane {ECO:0000250|UniProtKB:P70704}; Multi-pass membrane protein {ECO:0000250|UniProtKB:P70704}. Cytoplasmic granule {ECO:0000269|PubMed:20947505}. Cell membrane {ECO:0000269|PubMed:20947505, ECO:0000269|PubMed:21914794}. Endoplasmic reticulum {ECO:0000269|PubMed:20947505, ECO:0000269|PubMed:21914794}. Golgi appa…	TOPO_DOM 1 65 Cytoplasmic. {ECO:0000255}.; TOPO_DOM 87 92 Exoplasmic loop. {ECO:0000255}.; TOPO_DOM 116 297 Cytoplasmic. {ECO:0000255}.; TOPO_DOM 320 344 Exoplasmic loop. {ECO:0000255}.; TOPO_DOM 367 857 Cytoplasmic. {ECO:0000255}.; TOPO_DOM 879 890 Exoplasmic loop. {ECO:0000255}.; TOPO_DOM 911 940 Cytoplasmic. {ECO:0000255}.; TOPO_DOM 963 976 Exoplasmic loop. {ECO:0000255}.; TOPO_DOM 1000 1005 C…	ion transmembrane transport [GO:0034220]; learning [GO:0007612]; neutrophil degranulation [GO:0043312]; phospholipid translocation [GO:0045332]; positive regulation of cell migration [GO:0030335]; positive regulation of phospholipid translocation [GO:0061092]	ATP binding [GO:0005524]; cation-transporting ATPase activity [GO:0019829]; magnesium ion binding [GO:0000287]; phospholipid-translocating ATPase activity [GO:0004012]		TISSUE SPECIFICITY: Found in most adult tissues except liver, testis and placenta. Most abundant in heart, brain and skeletal muscle. Also detected in fetal tissues. Isoform 1 is only detected in brain, skeletal muscle and heart and is the most abundant form in skeletal muscle.
O43520	AT8B1_HUMAN	reviewed	Phospholipid-transporting ATPase IC (EC 7.6.2.1) (ATPase class I type 8B member 1) (Familial intrahepatic cholestasis type 1) (P4-ATPase flippase complex alpha subunit ATP8B1)	ATP8B1 ATPIC FIC1 PFIC	Homo sapiens (Human)	1251		TRANSMEM 109 130 Helical. {ECO:0000255}.; TRANSMEM 137 156 Helical. {ECO:0000255}.; TRANSMEM 341 362 Helical. {ECO:0000255}.; TRANSMEM 390 411 Helical. {ECO:0000255}.; TRANSMEM 950 970 Helical. {ECO:0000255}.; TRANSMEM 983 1002 Helical. {ECO:0000255}.; TRANSMEM 1033 1054 Helical. {ECO:0000255}.; TRANSMEM 1069 1091 Helical. {ECO:0000255}.; TRANSMEM 1098 1118 Helical. {ECO:0000255}.; TRANSMEM 1139 …	apical plasma membrane [GO:0016324]; brush border membrane [GO:0031526]; endoplasmic reticulum [GO:0005783]; Golgi apparatus [GO:0005794]; integral component of plasma membrane [GO:0005887]; plasma membrane [GO:0005886]; stereocilium [GO:0032420]	SUBCELLULAR LOCATION: Cell membrane {ECO:0000269|PubMed:17948906, ECO:0000269|PubMed:20947505, ECO:0000269|PubMed:20961850, ECO:0000269|PubMed:21914794}; Multi-pass membrane protein. Apical cell membrane {ECO:0000269|PubMed:20512993}. Cell projection, stereocilium {ECO:0000250|UniProtKB:Q148W0}. Endoplasmic reticulum {ECO:0000269|PubMed:17948906, ECO:0000269|PubMed:20947505, ECO:0000269|PubMed:20…	TOPO_DOM 1 108 Cytoplasmic. {ECO:0000255}.; TOPO_DOM 131 136 Exoplasmic loop. {ECO:0000255}.; TOPO_DOM 157 340 Cytoplasmic. {ECO:0000255}.; TOPO_DOM 363 389 Exoplasmic loop. {ECO:0000255}.; TOPO_DOM 412 949 Cytoplasmic. {ECO:0000255}.; TOPO_DOM 971 982 Exoplasmic loop. {ECO:0000255}.; TOPO_DOM 1003 1032 Cytoplasmic. {ECO:0000255}.; TOPO_DOM 1055 1068 Exoplasmic loop. {ECO:0000255}.; TOPO_DOM 1092…	bile acid and bile salt transport [GO:0015721]; bile acid metabolic process [GO:0008206]; drug transmembrane transport [GO:0006855]; Golgi organization [GO:0007030]; inner ear receptor cell development [GO:0060119]; ion transmembrane transport [GO:0034220]; negative regulation of transcription, DNA-templated [GO:0045892]; phospholipid translocation [GO:0045332]; regulation of microvillus assembly…	aminophospholipid transmembrane transporter activity [GO:0015247]; ATP binding [GO:0005524]; cardiolipin binding [GO:1901612]; magnesium ion binding [GO:0000287]; phospholipid-translocating ATPase activity [GO:0004012]		TISSUE SPECIFICITY: Found in most tissues except brain and skeletal muscle. Most abundant in pancreas and small intestine.
P09936	UCHL1_HUMAN	reviewed	Ubiquitin carboxyl-terminal hydrolase isozyme L1 (UCH-L1) (EC 3.4.19.12) (Neuron cytoplasmic protein 9.5) (PGP 9.5) (PGP9.5) (Ubiquitin thioesterase L1)	UCHL1	Homo sapiens (Human)	223			axon cytoplasm [GO:1904115]; cytoplasm [GO:0005737]; cytosol [GO:0005829]; endoplasmic reticulum membrane [GO:0005789]; neuronal cell body [GO:0043025]; neuron projection terminus [GO:0044306]; nucleoplasm [GO:0005654]	SUBCELLULAR LOCATION: Cytoplasm {ECO:0000269|PubMed:19261853}. Endoplasmic reticulum membrane {ECO:0000269|PubMed:19261853}; Lipid-anchor {ECO:0000269|PubMed:19261853}. Note=About 30% of total UCHL1 is associated with membranes in brain.		adult walking behavior [GO:0007628]; axonal transport of mitochondrion [GO:0019896]; axon target recognition [GO:0007412]; cell population proliferation [GO:0008283]; eating behavior [GO:0042755]; muscle fiber development [GO:0048747]; negative regulation of MAP kinase activity [GO:0043407]; neuromuscular process [GO:0050905]; proteasome-mediated ubiquitin-dependent protein catabolic process [GO:…	alpha-2A adrenergic receptor binding [GO:0031694]; cysteine-type endopeptidase activity [GO:0004197]; ligase activity [GO:0016874]; omega peptidase activity [GO:0008242]; thiol-dependent ubiquitin-specific protease activity [GO:0004843]; thiol-dependent ubiquitinyl hydrolase activity [GO:0036459]; ubiquitin binding [GO:0043130]; ubiquitin protein ligase binding [GO:0031625]		TISSUE SPECIFICITY: Found in neuronal cell bodies and processes throughout the neocortex (at protein level). Expressed in neurons and cells of the diffuse neuroendocrine system and their tumors. Weakly expressed in ovary. Down-regulated in brains from Parkinson disease and Alzheimer disease patients. {ECO:0000269|PubMed:14722078, ECO:0000269|PubMed:9790970}.
Q13200	PSMD2_HUMAN	reviewed	26S proteasome non-ATPase regulatory subunit 2 (26S proteasome regulatory subunit RPN1) (26S proteasome regulatory subunit S2) (26S proteasome subunit p97) (Protein 55.11) (Tumor necrosis factor type 1 receptor-associated protein 2)	PSMD2 TRAP2	Homo sapiens (Human)	908			cytosol [GO:0005829]; extracellular exosome [GO:0070062]; extracellular region [GO:0005576]; ficolin-1-rich granule lumen [GO:1904813]; membrane [GO:0016020]; nucleoplasm [GO:0005654]; nucleus [GO:0005634]; proteasome accessory complex [GO:0022624]; proteasome complex [GO:0000502]; proteasome regulatory particle [GO:0005838]; proteasome regulatory particle, base subcomplex [GO:0008540]; proteasom…			anaphase-promoting complex-dependent catabolic process [GO:0031145]; antigen processing and presentation of exogenous peptide antigen via MHC class I, TAP-dependent [GO:0002479]; Fc-epsilon receptor signaling pathway [GO:0038095]; interleukin-1-mediated signaling pathway [GO:0070498]; MAPK cascade [GO:0000165]; negative regulation of canonical Wnt signaling pathway [GO:0090090]; negative regulati…	enzyme regulator activity [GO:0030234]		TISSUE SPECIFICITY: Found in skeletal muscle, liver, heart, brain, kidney, pancreas, lung and placenta.
Q12931	TRAP1_HUMAN	reviewed	Heat shock protein 75 kDa, mitochondrial (HSP 75) (TNFR-associated protein 1) (Tumor necrosis factor type 1 receptor-associated protein) (TRAP-1)	TRAP1 HSP75	Homo sapiens (Human)	704			membrane [GO:0016020]; mitochondrial inner membrane [GO:0005743]; mitochondrial intermembrane space [GO:0005758]; mitochondrial matrix [GO:0005759]; mitochondrion [GO:0005739]; nucleoplasm [GO:0005654]	SUBCELLULAR LOCATION: Mitochondrion {ECO:0000269|PubMed:23564345}. Mitochondrion inner membrane {ECO:0000269|PubMed:23564345}. Mitochondrion matrix {ECO:0000269|PubMed:23564345}.		chaperone-mediated protein folding [GO:0061077]; negative regulation of cellular respiration [GO:1901856]; negative regulation of intrinsic apoptotic signaling pathway in response to hydrogen peroxide [GO:1903751]; negative regulation of reactive oxygen species biosynthetic process [GO:1903427]; protein folding [GO:0006457]; translational attenuation [GO:0009386]	ATP binding [GO:0005524]; protein kinase binding [GO:0019901]; RNA binding [GO:0003723]; tumor necrosis factor receptor binding [GO:0005164]; unfolded protein binding [GO:0051082]		TISSUE SPECIFICITY: Found in skeletal muscle, liver, heart, brain, kidney, pancreas, lung, placenta and bladder. Expression is highly reduced in bladder cancer and renal cell carcinoma specimens compared to healthy tissues, but it is increased in other type of tumors. {ECO:0000269|PubMed:23564345}.
Q96HC4	PDLI5_HUMAN	reviewed	PDZ and LIM domain protein 5 (Enigma homolog) (Enigma-like PDZ and LIM domains protein)	PDLIM5 ENH L9	Homo sapiens (Human)	596			actin cytoskeleton [GO:0015629]; cell-cell adherens junction [GO:0005913]; cytosol [GO:0005829]; filamentous actin [GO:0031941]; membrane [GO:0016020]; neuron projection [GO:0043005]; postsynaptic density [GO:0014069]; postsynaptic membrane [GO:0045211]; stress fiber [GO:0001725]; Z disc [GO:0030018]	SUBCELLULAR LOCATION: Cell junction, synapse, postsynaptic cell membrane, postsynaptic density {ECO:0000250}. Cell junction, synapse, synaptosome {ECO:0000250}. Cytoplasm {ECO:0000250}. Note=Detected both at presynaptic and postsynaptic sites. {ECO:0000250}.		actin cytoskeleton organization [GO:0030036]; cell growth involved in cardiac muscle cell development [GO:0061049]; heart development [GO:0007507]; muscle structure development [GO:0061061]; regulation of dendritic spine morphogenesis [GO:0061001]; regulation of synapse assembly [GO:0051963]	actin binding [GO:0003779]; actinin binding [GO:0042805]; cadherin binding involved in cell-cell adhesion [GO:0098641]; metal ion binding [GO:0046872]; muscle alpha-actinin binding [GO:0051371]; protein kinase C binding [GO:0005080]; protein N-terminus binding [GO:0047485]		TISSUE SPECIFICITY: Heart and skeletal muscle specific. Expression is commonly increased in the brain of patients with bipolar disorder, schizophrenia, and major depression. {ECO:0000269|PubMed:10429367, ECO:0000269|PubMed:16044170, ECO:0000269|PubMed:16213469}.
P40763	STAT3_HUMAN	reviewed	Signal transducer and activator of transcription 3 (Acute-phase response factor)	STAT3 APRF	Homo sapiens (Human)	770			cytoplasm [GO:0005737]; cytosol [GO:0005829]; glutamatergic synapse [GO:0098978]; mitochondrial inner membrane [GO:0005743]; nuclear chromatin [GO:0000790]; nucleoplasm [GO:0005654]; nucleus [GO:0005634]; plasma membrane [GO:0005886]; postsynaptic density [GO:0014069]; RNA polymerase II transcription factor complex [GO:0090575]; Schaffer collateral - CA1 synapse [GO:0098685]; transcription factor…	SUBCELLULAR LOCATION: Cytoplasm. Nucleus {ECO:0000269|PubMed:28065600}. Note=Shuttles between the nucleus and the cytoplasm. Translocated into the nucleus upon tyrosine phosphorylation and dimerization, in response to signaling by activated FGFR1, FGFR2, FGFR3 or FGFR4. Constitutive nuclear presence is independent of tyrosine phosphorylation. Predominantly present in the cytoplasm without stimuli…		acute-phase response [GO:0006953]; aging [GO:0007568]; astrocyte differentiation [GO:0048708]; cell population proliferation [GO:0008283]; cellular response to cytokine stimulus [GO:0071345]; cellular response to hormone stimulus [GO:0032870]; cellular response to leptin stimulus [GO:0044320]; cellular response to organic cyclic compound [GO:0071407]; cytokine-mediated signaling pathway [GO:00192…	CCR5 chemokine receptor binding [GO:0031730]; chromatin DNA binding [GO:0031490]; DNA binding [GO:0003677]; DNA-binding transcription activator activity, RNA polymerase II-specific [GO:0001228]; DNA-binding transcription factor activity [GO:0003700]; DNA-binding transcription factor activity, RNA polymerase II-specific [GO:0000981]; glucocorticoid receptor binding [GO:0035259]; identical protein …		TISSUE SPECIFICITY: Heart, brain, placenta, lung, liver, skeletal muscle, kidney and pancreas.
Q15233	NONO_HUMAN	reviewed	Non-POU domain-containing octamer-binding protein (NonO protein) (54 kDa nuclear RNA- and DNA-binding protein) (55 kDa nuclear protein) (DNA-binding p52/p100 complex, 52 kDa subunit) (NMT55) (p54(nrb)) (p54nrb)	NONO NRB54	Homo sapiens (Human)	471			membrane [GO:0016020]; nuclear matrix [GO:0016363]; nuclear speck [GO:0016607]; nucleolus [GO:0005730]; nucleoplasm [GO:0005654]; nucleus [GO:0005634]; paraspeckles [GO:0042382]; RNA polymerase II transcription factor complex [GO:0090575]	SUBCELLULAR LOCATION: Nucleus. Nucleus, nucleolus. Nucleus speckle. Note=Detected in punctate subnuclear structures often located adjacent to splicing speckles, called paraspeckles.		activation of innate immune response [GO:0002218]; circadian rhythm [GO:0007623]; DNA recombination [GO:0006310]; DNA repair [GO:0006281]; innate immune response [GO:0045087]; mRNA processing [GO:0006397]; negative regulation of oxidative stress-induced neuron intrinsic apoptotic signaling pathway [GO:1903377]; negative regulation of transcription, DNA-templated [GO:0045892]; regulation of circad…	chromatin binding [GO:0003682]; DNA-binding transcription factor activity, RNA polymerase II-specific [GO:0000981]; E-box binding [GO:0070888]; identical protein binding [GO:0042802]; RNA binding [GO:0003723]; RNA polymerase II distal enhancer sequence-specific DNA binding [GO:0000980]; transcription regulatory region sequence-specific DNA binding [GO:0000976]		TISSUE SPECIFICITY: Heart, brain, placenta, lung, liver, skeletal muscle, kidney and pancreas. Also found in a number of breast tumor cell lines. {ECO:0000269|PubMed:9341872}.
Q99816	TS101_HUMAN	reviewed	Tumor susceptibility gene 101 protein (ESCRT-I complex subunit TSG101)	TSG101	Homo sapiens (Human)	390			cytoplasm [GO:0005737]; cytosol [GO:0005829]; early endosome [GO:0005769]; early endosome membrane [GO:0031901]; endosome [GO:0005768]; endosome membrane [GO:0010008]; ESCRT I complex [GO:0000813]; extracellular exosome [GO:0070062]; Flemming body [GO:0090543]; host cell [GO:0043657]; late endosome [GO:0005770]; late endosome membrane [GO:0031902]; microtubule organizing center [GO:0005815]; mult…	SUBCELLULAR LOCATION: Cytoplasm {ECO:0000269|PubMed:17853893}. Early endosome membrane {ECO:0000269|PubMed:23166352}; Peripheral membrane protein {ECO:0000305|PubMed:23166352}; Cytoplasmic side {ECO:0000305|PubMed:23166352}. Late endosome membrane {ECO:0000269|PubMed:11916981, ECO:0000269|PubMed:17229889}; Peripheral membrane protein. Cytoplasm, cytoskeleton, microtubule organizing center, centro…		autophagosome maturation [GO:0097352]; cell cycle arrest [GO:0007050]; cell division [GO:0051301]; endosomal transport [GO:0016197]; endosome to lysosome transport [GO:0008333]; exosomal secretion [GO:1990182]; extracellular transport [GO:0006858]; intracellular transport of virus [GO:0075733]; keratinocyte differentiation [GO:0030216]; macroautophagy [GO:0016236]; multivesicular body assembly [G…	calcium-dependent protein binding [GO:0048306]; DNA binding [GO:0003677]; nuclear receptor transcription coactivator activity [GO:0030374]; protein-containing complex binding [GO:0044877]; protein homodimerization activity [GO:0042803]; transcription corepressor activity [GO:0003714]; ubiquitin binding [GO:0043130]; ubiquitin protein ligase binding [GO:0031625]; virion binding [GO:0046790]		TISSUE SPECIFICITY: Heart, brain, placenta, lung, liver, skeletal, kidney and pancreas.
Q15126	PMVK_HUMAN	reviewed	Phosphomevalonate kinase (PMKase) (hPMK) (EC 2.7.4.2)	PMVK PMKI	Homo sapiens (Human)	192			cytosol [GO:0005829]; extracellular exosome [GO:0070062]; membrane [GO:0016020]; peroxisome [GO:0005777]	SUBCELLULAR LOCATION: Cytoplasm, cytosol {ECO:0000269|PubMed:10191291, ECO:0000269|PubMed:27052676}.		cholesterol biosynthetic process [GO:0006695]; isopentenyl diphosphate biosynthetic process, mevalonate pathway [GO:0019287]; regulation of cholesterol biosynthetic process [GO:0045540]; response to cholesterol [GO:0070723]; sterol biosynthetic process [GO:0016126]	ATP binding [GO:0005524]; phosphomevalonate kinase activity [GO:0004631]	PATHWAY: Isoprenoid biosynthesis; isopentenyl diphosphate biosynthesis via mevalonate pathway; isopentenyl diphosphate from (R)-mevalonate: step 2/3.	TISSUE SPECIFICITY: Heart, liver, skeletal muscle, kidney, and pancreas. Lower level in brain, placenta and lung. {ECO:0000269|PubMed:8663599}.
P49189	AL9A1_HUMAN	reviewed	4-trimethylaminobutyraldehyde dehydrogenase (TMABADH) (EC 1.2.1.47) (Aldehyde dehydrogenase E3 isozyme) (Aldehyde dehydrogenase family 9 member A1) (EC 1.2.1.3) (Gamma-aminobutyraldehyde dehydrogenase) (EC 1.2.1.19) (R-aminobutyraldehyde dehydrogenase) [Cleaved into: 4-trimethylaminobutyraldehyde dehydrogenase, N-terminally processed]	ALDH9A1 ALDH4 ALDH7 ALDH9	Homo sapiens (Human)	494			cytoplasm [GO:0005737]; cytosol [GO:0005829]; extracellular exosome [GO:0070062]	SUBCELLULAR LOCATION: Cytoplasm {ECO:0000250}.		carnitine biosynthetic process [GO:0045329]; cellular aldehyde metabolic process [GO:0006081]; hormone metabolic process [GO:0042445]; neurotransmitter biosynthetic process [GO:0042136]; oxidation-reduction process [GO:0055114]	1-pyrroline dehydrogenase activity [GO:0033737]; 4-trimethylammoniobutyraldehyde dehydrogenase activity [GO:0047105]; aldehyde dehydrogenase (NAD) activity [GO:0004029]; aminobutyraldehyde dehydrogenase activity [GO:0019145]; glyceraldehyde-3-phosphate dehydrogenase (NAD+) (non-phosphorylating) activity [GO:0043878]	PATHWAY: Amine and polyamine biosynthesis; carnitine biosynthesis.	TISSUE SPECIFICITY: High expression in adult liver, skeletal muscle, and kidney. Low levels in heart, pancreas, lung and brain. Expressed in all regions of the brain. Expression levels are variable in the different brain areas, with the highest levels in the spinal cord and the lowest in the occipital pole. {ECO:0000269|PubMed:8645224}.
Q9NP97	DLRB1_HUMAN	reviewed	Dynein light chain roadblock-type 1 (Bithoraxoid-like protein) (BLP) (Dynein light chain 2A, cytoplasmic) (Dynein-associated protein Km23) (Roadblock domain-containing protein 1)	DYNLRB1 BITH DNCL2A DNLC2A ROBLD1 HSPC162	Homo sapiens (Human)	96			centrosome [GO:0005813]; ciliary tip [GO:0097542]; cilium [GO:0005929]; cytoplasm [GO:0005737]; cytoplasmic dynein complex [GO:0005868]; membrane [GO:0016020]; microtubule [GO:0005874]	SUBCELLULAR LOCATION: Cytoplasm, cytoskeleton.		intraciliary transport involved in cilium assembly [GO:0035735]; microtubule-based movement [GO:0007018]; visual behavior [GO:0007632]	dynein intermediate chain binding [GO:0045505]; microtubule motor activity [GO:0003777]		TISSUE SPECIFICITY: High expression in heart, liver, brain and pancreas; moderate in placenta, skeletal muscle and kidney; low in lung, prostate, testis, small intestine and colon. Isoform 1 expression is up-regulated in 64% hepatocellular carcinoma (HCC) patients. {ECO:0000269|PubMed:11750132}.
P46063	RECQ1_HUMAN	reviewed	ATP-dependent DNA helicase Q1 (EC 3.6.4.12) (DNA helicase, RecQ-like type 1) (RecQ1) (DNA-dependent ATPase Q1) (RecQ protein-like 1)	RECQL RECQ1 RECQL1	Homo sapiens (Human)	649			chromosome [GO:0005694]; cytoplasm [GO:0005737]; membrane [GO:0016020]; nucleoplasm [GO:0005654]; nucleus [GO:0005634]	SUBCELLULAR LOCATION: Nucleus {ECO:0000269|PubMed:7961977}.		DNA duplex unwinding [GO:0032508]; DNA recombination [GO:0006310]; DNA repair [GO:0006281]; DNA strand renaturation [GO:0000733]; DNA unwinding involved in DNA replication [GO:0006268]; double-strand break repair via homologous recombination [GO:0000724]	annealing helicase activity [GO:0036310]; ATP binding [GO:0005524]; ATP-dependent 3'-5' DNA helicase activity [GO:0043140]; ATP-dependent DNA helicase activity [GO:0004003]; DNA binding [GO:0003677]; DNA helicase activity [GO:0003678]; four-way junction helicase activity [GO:0009378]		TISSUE SPECIFICITY: High expression in heart, lung, skeletal muscle and kidney, low expression in brain. {ECO:0000269|PubMed:7961977}.
Q9P2R3	ANFY1_HUMAN	reviewed	Rabankyrin-5 (Rank-5) (Ankyrin repeat and FYVE domain-containing protein 1) (Ankyrin repeats hooked to a zinc finger motif)	ANKFY1 ANKHZN KIAA1255	Homo sapiens (Human)	1169			cytosol [GO:0005829]; early endosome [GO:0005769]; endosome [GO:0005768]; endosome membrane [GO:0010008]; extracellular exosome [GO:0070062]; intracellular membrane-bounded organelle [GO:0043231]; lysosomal membrane [GO:0005765]; macropinosome [GO:0044354]; membrane [GO:0016020]	SUBCELLULAR LOCATION: Cytoplasm {ECO:0000269|PubMed:10940552}. Endosome membrane {ECO:0000269|PubMed:10940552}; Peripheral membrane protein {ECO:0000269|PubMed:10940552}. Early endosome {ECO:0000269|PubMed:15328530}. Note=Also associated with endosomal membranes. Localizes to macropinosomes. {ECO:0000269|PubMed:15328530}.		endocytosis [GO:0006897]; endosomal transport [GO:0016197]; endosomal vesicle fusion [GO:0034058]; Golgi to lysosome transport [GO:0090160]; positive regulation of pinocytosis [GO:0048549]; retrograde transport, endosome to Golgi [GO:0042147]	metal ion binding [GO:0046872]; phosphatidylinositol phosphate binding [GO:1901981]; Rab GTPase binding [GO:0017137]		TISSUE SPECIFICITY: High expression in whole adult brain and intermediate expression in all other tissues and specific brain regions examined, including fetal brain. {ECO:0000269|PubMed:10574462, ECO:0000269|PubMed:10940552}.
Q9Y5X9	LIPE_HUMAN	reviewed	Endothelial lipase (EC 3.1.1.3) (Endothelial cell-derived lipase) (EDL) (EL)	LIPG UNQ387/PRO719	Homo sapiens (Human)	500			cell surface [GO:0009986]; early endosome [GO:0005769]; extracellular region [GO:0005576]; extracellular space [GO:0005615]; Golgi apparatus [GO:0005794]	SUBCELLULAR LOCATION: Secreted.		cell population proliferation [GO:0008283]; cholesterol homeostasis [GO:0042632]; fatty acid biosynthetic process [GO:0006633]; high-density lipoprotein particle remodeling [GO:0034375]; lipid catabolic process [GO:0016042]; lipid metabolic process [GO:0006629]; phospholipid catabolic process [GO:0009395]; phospholipid homeostasis [GO:0055091]; positive regulation of cholesterol transport [GO:003…	heparin binding [GO:0008201]; lipase activity [GO:0016298]; lipoprotein lipase activity [GO:0004465]; phospholipase A1 activity [GO:0008970]; phospholipase activity [GO:0004620]		TISSUE SPECIFICITY: High level of expression in the liver, placenta, lung, thyroid, kidney, testis and in the corpus luteum of the ovary. Expressed also in coronary artery endothelial cells, umbilical vein endothelial cells and in hepatocytes and osteosarcoma cell lines. Not detected in heart, brain and muscle.
P02788	TRFL_HUMAN	reviewed	Lactotransferrin (Lactoferrin) (EC 3.4.21.-) (Growth-inhibiting protein 12) (Talalactoferrin) [Cleaved into: Lactoferricin-H (Lfcin-H); Kaliocin-1; Lactoferroxin-A; Lactoferroxin-B; Lactoferroxin-C]	LTF GIG12 LF	Homo sapiens (Human)	710			cell surface [GO:0009986]; cytoplasm [GO:0005737]; extracellular exosome [GO:0070062]; extracellular region [GO:0005576]; extracellular space [GO:0005615]; nucleus [GO:0005634]; other organism cell membrane [GO:0044218]; phagocytic vesicle lumen [GO:0097013]; protein-containing complex [GO:0032991]; secretory granule [GO:0030141]; specific granule [GO:0042581]; specific granule lumen [GO:0035580]…	SUBCELLULAR LOCATION: Isoform 1: Secreted. Cytoplasmic granule. Note=Secreted into most exocrine fluids by various endothelial cells. Stored in the secondary granules of neutrophils.; SUBCELLULAR LOCATION: Isoform DeltaLf: Cytoplasm. Nucleus. Note=Mainly localized in the cytoplasm.		antibacterial humoral response [GO:0019731]; antifungal humoral response [GO:0019732]; antimicrobial humoral immune response mediated by antimicrobial peptide [GO:0061844]; antimicrobial humoral response [GO:0019730]; bone morphogenesis [GO:0060349]; cellular protein metabolic process [GO:0044267]; defense response to Gram-negative bacterium [GO:0050829]; defense response to Gram-positive bacteri…	cysteine-type endopeptidase inhibitor activity [GO:0004869]; DNA binding [GO:0003677]; heparin binding [GO:0008201]; iron ion binding [GO:0005506]; lipopolysaccharide binding [GO:0001530]; protein serine/threonine kinase activator activity [GO:0043539]; serine-type endopeptidase activity [GO:0004252]		TISSUE SPECIFICITY: High levels are found in saliva and tears, intermediate levels in serum and plasma, and low levels in urine. In kidney, detected in the distal collecting tubules in the medulla but not in the cortical region or in blood vessels. Detected in peripheral blood neutrophils (at protein level). Isoform 1 and isoform DeltaLf are expressed in breast, prostate, spleen, pancreas, kidney…
P61244	MAX_HUMAN	reviewed	Protein max (Class D basic helix-loop-helix protein 4) (bHLHd4) (Myc-associated factor X)	MAX BHLHD4	Homo sapiens (Human)	160			cytoplasm [GO:0005737]; dendrite [GO:0030425]; MLL1 complex [GO:0071339]; nuclear chromatin [GO:0000790]; nucleoplasm [GO:0005654]; nucleus [GO:0005634]; PML body [GO:0016605]; protein-DNA complex [GO:0032993]; RNA polymerase II transcription factor complex [GO:0090575]	SUBCELLULAR LOCATION: Nucleus. Cell projection, dendrite {ECO:0000250}.		cellular response to peptide hormone stimulus [GO:0071375]; cellular response to starvation [GO:0009267]; G1/S transition of mitotic cell cycle [GO:0000082]; negative regulation of G0 to G1 transition [GO:0070317]; negative regulation of transcription by RNA polymerase II [GO:0000122]; neuron apoptotic process [GO:0051402]; positive regulation of transcription by RNA polymerase II [GO:0045944]; p…	DNA binding [GO:0003677]; DNA-binding transcription factor activity [GO:0003700]; DNA-binding transcription factor activity, RNA polymerase II-specific [GO:0000981]; DNA-binding transcription repressor activity, RNA polymerase II-specific [GO:0001227]; E-box binding [GO:0070888]; protein-containing complex binding [GO:0044877]; protein heterodimerization activity [GO:0046982]; protein homodimeriz…		TISSUE SPECIFICITY: High levels found in the brain, heart and lung while lower levels are seen in the liver, kidney and skeletal muscle.
Q8NEU8	DP13B_HUMAN	reviewed	DCC-interacting protein 13-beta (Dip13-beta) (Adapter protein containing PH domain, PTB domain and leucine zipper motif 2)	APPL2 DIP13B	Homo sapiens (Human)	664			cytoplasmic vesicle [GO:0031410]; early endosome membrane [GO:0031901]; early phagosome [GO:0032009]; early phagosome membrane [GO:0036186]; endosome [GO:0005768]; endosome membrane [GO:0010008]; extracellular exosome [GO:0070062]; macropinosome [GO:0044354]; membrane [GO:0016020]; nucleus [GO:0005634]; plasma membrane [GO:0005886]; ruffle [GO:0001726]; ruffle membrane [GO:0032587]; vesicle [GO:0…	SUBCELLULAR LOCATION: Early endosome membrane {ECO:0000269|PubMed:15016378}; Peripheral membrane protein {ECO:0000269|PubMed:15016378}. Nucleus {ECO:0000269|PubMed:15016378, ECO:0000269|PubMed:18034774}. Cell membrane {ECO:0000269|PubMed:18034774}. Endosome membrane {ECO:0000269|PubMed:21645192}. Cytoplasm {ECO:0000250|UniProtKB:Q8K3G9}. Cytoplasmic vesicle, phagosome {ECO:0000250|UniProtKB:Q8K3G…		adiponectin-activated signaling pathway [GO:0033211]; cell cycle [GO:0007049]; cell population proliferation [GO:0008283]; cellular response to hepatocyte growth factor stimulus [GO:0035729]; cold acclimation [GO:0009631]; diet induced thermogenesis [GO:0002024]; glucose homeostasis [GO:0042593]; negative regulation of cellular response to insulin stimulus [GO:1900077]; negative regulation of cyt…	phosphatidylinositol binding [GO:0035091]; phosphatidylserine binding [GO:0001786]; protein-containing complex binding [GO:0044877]; protein homodimerization activity [GO:0042803]		TISSUE SPECIFICITY: High levels in brain, heart, kidney and skeletal muscle. {ECO:0000269|PubMed:11431708}.
Q9UJS0	CMC2_HUMAN	reviewed	Calcium-binding mitochondrial carrier protein Aralar2 (Citrin) (Mitochondrial aspartate glutamate carrier 2) (Solute carrier family 25 member 13)	SLC25A13 ARALAR2	Homo sapiens (Human)	675		TRANSMEM 332 349 Helical; Name=1. {ECO:0000250|UniProtKB:O75746}.; TRANSMEM 393 412 Helical; Name=2. {ECO:0000250|UniProtKB:O75746}.; TRANSMEM 436 449 Helical; Name=3. {ECO:0000250|UniProtKB:O75746}.; TRANSMEM 485 504 Helical; Name=4. {ECO:0000250|UniProtKB:O75746}.; TRANSMEM 524 541 Helical; Name=5. {ECO:0000250|UniProtKB:O75746}.; TRANSMEM 581 600 Helical; Name=6. {ECO:0000250|UniProtKB:O75746}.	integral component of plasma membrane [GO:0005887]; mitochondrial inner membrane [GO:0005743]; mitochondrion [GO:0005739]	SUBCELLULAR LOCATION: Mitochondrion inner membrane {ECO:0000269|PubMed:10642534}; Multi-pass membrane protein {ECO:0000269|PubMed:10642534}.		aspartate transmembrane transport [GO:0015810]; ATP biosynthetic process [GO:0006754]; cellular respiration [GO:0045333]; gluconeogenesis [GO:0006094]; L-glutamate transmembrane transport [GO:0015813]; malate-aspartate shuttle [GO:0043490]; mitochondrial transport [GO:0006839]; response to calcium ion [GO:0051592]	calcium ion binding [GO:0005509]; identical protein binding [GO:0042802]; L-aspartate transmembrane transporter activity [GO:0015183]; L-glutamate transmembrane transporter activity [GO:0005313]		TISSUE SPECIFICITY: High levels in liver and low levels in kidney, pancreas, placenta, heart and brain. {ECO:0000269|PubMed:10369257, ECO:0000269|PubMed:10642534}.
Q9Y295	DRG1_HUMAN	reviewed	Developmentally-regulated GTP-binding protein 1 (DRG-1) (Neural precursor cell expressed developmentally down-regulated protein 3) (NEDD-3) (Translation factor GTPase DRG1) (TRAFAC GTPase DRG1) (EC 3.6.5.-)	DRG1 NEDD3	Homo sapiens (Human)	367			cytoplasm [GO:0005737]; cytosol [GO:0005829]; membrane [GO:0016020]; nuclear body [GO:0016604]; nucleus [GO:0005634]; polysome [GO:0005844]	SUBCELLULAR LOCATION: Nucleus {ECO:0000269|PubMed:29915238}. Cytoplasm {ECO:0000269|PubMed:15676025, ECO:0000269|PubMed:19819225, ECO:0000269|PubMed:29915238}. Note=The DRG1-ZC3H15/DFRP1 complex associates with polysomes.		cytoplasmic translation [GO:0002181]; multicellular organism development [GO:0007275]; positive regulation of microtubule polymerization [GO:0031116]; regulation of mitotic spindle assembly [GO:1901673]; transcription, DNA-templated [GO:0006351]	GTPase activity [GO:0003924]; GTP binding [GO:0005525]; identical protein binding [GO:0042802]; microtubule binding [GO:0008017]; potassium ion binding [GO:0030955]; transcription factor binding [GO:0008134]		TISSUE SPECIFICITY: High levels in skeletal muscle, heart, and kidney. Intermediate levels in liver, placenta and brain. Low levels in colon, thymus, spleen, small intestine, lung and leukocytes. {ECO:0000269|PubMed:10760581}.
Q7Z406	MYH14_HUMAN	reviewed	Myosin-14 (Myosin heavy chain 14) (Myosin heavy chain, non-muscle IIc) (Non-muscle myosin heavy chain IIc) (NMHC II-C)	MYH14 KIAA2034 FP17425	Homo sapiens (Human)	1995			actomyosin [GO:0042641]; brush border [GO:0005903]; cytosol [GO:0005829]; extracellular exosome [GO:0070062]; growth cone [GO:0030426]; membrane [GO:0016020]; myosin II complex [GO:0016460]; myosin II filament [GO:0097513]; stress fiber [GO:0001725]			actin filament-based movement [GO:0030048]; actomyosin structure organization [GO:0031032]; mitochondrion morphogenesis [GO:0070584]; neuronal action potential [GO:0019228]; regulation of cell shape [GO:0008360]; sensory perception of sound [GO:0007605]; skeletal muscle contraction [GO:0003009]; skeletal muscle tissue development [GO:0007519]; vocalization behavior [GO:0071625]	actin-dependent ATPase activity [GO:0030898]; actin filament binding [GO:0051015]; ATPase activity [GO:0016887]; ATP binding [GO:0005524]; calmodulin binding [GO:0005516]; microfilament motor activity [GO:0000146]		TISSUE SPECIFICITY: High levels of expression are found in brain (highest in corpus callosum), heart, kidney, liver, lung, small intestine, colon and skeletal muscle. Expression is low in organs composed mainly of smooth muscle, such as aorta, uterus and urinary bladder. No detectable expression is found in thymus, spleen, placenta and lymphocytes. {ECO:0000269|PubMed:12909352, ECO:0000269|PubMed…
O76031	CLPX_HUMAN	reviewed	ATP-dependent Clp protease ATP-binding subunit clpX-like, mitochondrial	CLPX	Homo sapiens (Human)	633			cytosol [GO:0005829]; endopeptidase Clp complex [GO:0009368]; mitochondrial endopeptidase Clp complex [GO:0009841]; mitochondrial inner membrane [GO:0005743]; mitochondrial matrix [GO:0005759]; mitochondrial nucleoid [GO:0042645]; mitochondrion [GO:0005739]; nucleoplasm [GO:0005654]	SUBCELLULAR LOCATION: Mitochondrion. Mitochondrion matrix, mitochondrion nucleoid.		ATP metabolic process [GO:0046034]; protein catabolic process [GO:0030163]; protein folding [GO:0006457]; proteolysis involved in cellular protein catabolic process [GO:0051603]	ATPase activity [GO:0016887]; ATP binding [GO:0005524]; ATP-dependent peptidase activity [GO:0004176]; metal ion binding [GO:0046872]; peptidase activator activity [GO:0016504]; unfolded protein binding [GO:0051082]		TISSUE SPECIFICITY: Higher expression in skeletal muscle and heart and to a lesser extent in liver, brain, placenta, lung, kidney and pancreas. {ECO:0000269|PubMed:11003706}.
Q9NYU2	UGGG1_HUMAN	reviewed	UDP-glucose:glycoprotein glucosyltransferase 1 (UGT1) (hUGT1) (EC 2.4.1.-) (UDP--Glc:glycoprotein glucosyltransferase) (UDP-glucose ceramide glucosyltransferase-like 1)	UGGT1 GT UGCGL1 UGGT UGT1 UGTR	Homo sapiens (Human)	1555			endoplasmic reticulum [GO:0005783]; endoplasmic reticulum-Golgi intermediate compartment [GO:0005793]; endoplasmic reticulum lumen [GO:0005788]; endoplasmic reticulum quality control compartment [GO:0044322]; extracellular exosome [GO:0070062]; protein-containing complex [GO:0032991]	SUBCELLULAR LOCATION: Endoplasmic reticulum lumen {ECO:0000255|PROSITE-ProRule:PRU10138, ECO:0000269|PubMed:10694380}. Endoplasmic reticulum-Golgi intermediate compartment {ECO:0000255|PROSITE-ProRule:PRU10138, ECO:0000269|PubMed:10694380}.		'de novo' posttranslational protein folding [GO:0051084]; endoplasmic reticulum mannose trimming [GO:1904380]; ER-associated misfolded protein catabolic process [GO:0071712]; protein N-linked glycosylation via asparagine [GO:0018279]	UDP-glucose:glycoprotein glucosyltransferase activity [GO:0003980]; unfolded protein binding [GO:0051082]	PATHWAY: Protein modification; protein glycosylation.	TISSUE SPECIFICITY: Higher levels in pancreas, skeletal muscle, kidney, and brain. Low levels in lung and heart. {ECO:0000269|PubMed:10694380}.
O60282	KIF5C_HUMAN	reviewed	Kinesin heavy chain isoform 5C (Kinesin heavy chain neuron-specific 2)	KIF5C KIAA0531 NKHC2	Homo sapiens (Human)	957			axonal growth cone [GO:0044295]; axon cytoplasm [GO:1904115]; ciliary rootlet [GO:0035253]; dendrite cytoplasm [GO:0032839]; distal axon [GO:0150034]; kinesin complex [GO:0005871]; microtubule [GO:0005874]; neuronal cell body [GO:0043025]; synapse [GO:0045202]	SUBCELLULAR LOCATION: Cytoplasm, cytoskeleton {ECO:0000305}. Cell projection, dendrite {ECO:0000269|PubMed:24812067}. Note=Abundant in distal regions of dendrites. {ECO:0000269|PubMed:24812067}.		anterograde axonal protein transport [GO:0099641]; anterograde dendritic transport of neurotransmitter receptor complex [GO:0098971]; axon guidance [GO:0007411]; microtubule-based movement [GO:0007018]; motor neuron axon guidance [GO:0008045]; mRNA transport [GO:0051028]; organelle organization [GO:0006996]; synaptic vesicle transport [GO:0048489]	ATPase activity [GO:0016887]; ATP binding [GO:0005524]; ATP-dependent microtubule motor activity, plus-end-directed [GO:0008574]; microtubule binding [GO:0008017]; microtubule motor activity [GO:0003777]		TISSUE SPECIFICITY: Highest expression in brain, prostate and testis, and moderate expression in kidney, small intestine and ovary.
P62995	TRA2B_HUMAN	reviewed	Transformer-2 protein homolog beta (TRA-2 beta) (TRA2-beta) (hTRA2-beta) (Splicing factor, arginine/serine-rich 10) (Transformer-2 protein homolog B)	TRA2B SFRS10	Homo sapiens (Human)	288			nuclear inner membrane [GO:0005637]; nucleoplasm [GO:0005654]; nucleus [GO:0005634]; ribonucleoprotein complex [GO:1990904]; spliceosomal complex [GO:0005681]	SUBCELLULAR LOCATION: Nucleus {ECO:0000269|PubMed:9212162, ECO:0000269|PubMed:9546399}.		cellular response to glucose stimulus [GO:0071333]; cerebral cortex regionalization [GO:0021796]; embryonic brain development [GO:1990403]; mRNA splicing, via spliceosome [GO:0000398]; positive regulation of mRNA splicing, via spliceosome [GO:0048026]; protein complex oligomerization [GO:0051259]; regulation of alternative mRNA splicing, via spliceosome [GO:0000381]; regulation of RNA splicing [G…	identical protein binding [GO:0042802]; mRNA binding [GO:0003729]; pre-mRNA binding [GO:0036002]; protein domain specific binding [GO:0019904]; RNA binding [GO:0003723]		TISSUE SPECIFICITY: Highest expression in heart, skeletal muscle and pancreas. Less abundant in kidney, placenta and brain. Lowest expression in kidney and liver. {ECO:0000269|PubMed:9790768}.
Q9Y223	GLCNE_HUMAN	reviewed	Bifunctional UDP-N-acetylglucosamine 2-epimerase/N-acetylmannosamine kinase (UDP-GlcNAc-2-epimerase/ManAc kinase) [Includes: UDP-N-acetylglucosamine 2-epimerase (hydrolyzing) (EC 3.2.1.183) (UDP-GlcNAc-2-epimerase) (Uridine diphosphate-N-acetylglucosamine-2-epimerase); N-acetylmannosamine kinase (EC 2.7.1.60) (ManAc kinase)]	GNE GLCNE	Homo sapiens (Human)	722			cytoplasm [GO:0005737]; cytosol [GO:0005829]	SUBCELLULAR LOCATION: Cytoplasm {ECO:0000250}.		cell adhesion [GO:0007155]; N-acetylglucosamine biosynthetic process [GO:0006045]; N-acetylneuraminate metabolic process [GO:0006054]; UDP-N-acetylglucosamine metabolic process [GO:0006047]	ATP binding [GO:0005524]; hydrolase activity, hydrolyzing O-glycosyl compounds [GO:0004553]; metal ion binding [GO:0046872]; N-acylmannosamine kinase activity [GO:0009384]; UDP-N-acetylglucosamine 2-epimerase activity [GO:0008761]	PATHWAY: Amino-sugar metabolism; N-acetylneuraminate biosynthesis.	TISSUE SPECIFICITY: Highest expression in liver and placenta. Also found in heart, brain, lung, kidney, skeletal muscle and pancreas. Isoform 1 is expressed in heart, brain, kidney, liver, placenta, lung, spleen, pancreas, skeletal muscle and colon. Isoform 2 is expressed mainly in placenta, but also in brain, kidney, liver, lung, pancreas and colon. Isoform 3 is expressed at low level in kidney,…
P30038	AL4A1_HUMAN	reviewed	Delta-1-pyrroline-5-carboxylate dehydrogenase, mitochondrial (P5C dehydrogenase) (EC 1.2.1.88) (Aldehyde dehydrogenase family 4 member A1) (L-glutamate gamma-semialdehyde dehydrogenase)	ALDH4A1 ALDH4 P5CDH	Homo sapiens (Human)	563			mitochondrial matrix [GO:0005759]	SUBCELLULAR LOCATION: Mitochondrion matrix.		4-hydroxyproline catabolic process [GO:0019470]; glyoxylate metabolic process [GO:0046487]; proline catabolic process [GO:0006562]; proline catabolic process to glutamate [GO:0010133]; proline metabolic process [GO:0006560]	1-pyrroline-5-carboxylate dehydrogenase activity [GO:0003842]; aldehyde dehydrogenase (NAD) activity [GO:0004029]; electron transfer activity [GO:0009055]; identical protein binding [GO:0042802]	PATHWAY: Amino-acid degradation; L-proline degradation into L-glutamate; L-glutamate from L-proline: step 2/2. {ECO:0000269|PubMed:22516612}.	TISSUE SPECIFICITY: Highest expression is found in liver followed by skeletal muscle, kidney, heart, brain, placenta, lung and pancreas.
O15400	STX7_HUMAN	reviewed	Syntaxin-7	STX7	Homo sapiens (Human)	261		TRANSMEM 239 259 Helical; Anchor for type IV membrane protein. {ECO:0000255}.	azurophil granule [GO:0042582]; early endosome [GO:0005769]; early endosome membrane [GO:0031901]; endocytic vesicle [GO:0030139]; endomembrane system [GO:0012505]; endosome [GO:0005768]; extracellular exosome [GO:0070062]; immunological synapse [GO:0001772]; integral component of membrane [GO:0016021]; late endosome [GO:0005770]; lysosomal membrane [GO:0005765]; lysosome [GO:0005764]; perinuclea…	SUBCELLULAR LOCATION: Early endosome membrane {ECO:0000250}; Single-pass type IV membrane protein {ECO:0000250}.	TOPO_DOM 2 238 Cytoplasmic. {ECO:0000255}.; TOPO_DOM 260 261 Vesicular. {ECO:0000255}.	intracellular protein transport [GO:0006886]; organelle assembly [GO:0070925]; organelle localization [GO:0051640]; positive regulation of receptor localization to synapse [GO:1902685]; positive regulation of T cell mediated cytotoxicity [GO:0001916]; regulation of protein localization to plasma membrane [GO:1903076]; vesicle docking [GO:0048278]; vesicle fusion [GO:0006906]	chloride channel inhibitor activity [GO:0019869]; SNAP receptor activity [GO:0005484]; SNARE binding [GO:0000149]; syntaxin binding [GO:0019905]		TISSUE SPECIFICITY: Highest expression is found in placenta followed by heart, skeletal muscle, kidney and brain. Low expression is found in pancreas, lung and liver.
P60763	RAC3_HUMAN	reviewed	Ras-related C3 botulinum toxin substrate 3 (p21-Rac3)	RAC3	Homo sapiens (Human)	192			cell periphery [GO:0071944]; cytoplasm [GO:0005737]; cytosol [GO:0005829]; endomembrane system [GO:0012505]; extracellular exosome [GO:0070062]; filamentous actin [GO:0031941]; growth cone [GO:0030426]; lamellipodium [GO:0030027]; neuronal cell body [GO:0043025]; neuron projection [GO:0043005]; perinuclear region of cytoplasm [GO:0048471]; plasma membrane [GO:0005886]	SUBCELLULAR LOCATION: Cytoplasm. Endomembrane system. Cell projection, lamellipodium. Cytoplasm, perinuclear region. Cell membrane. Cytoplasm, cytoskeleton. Note=Membrane-associated when activated. Colocalizes with NRBP to endomembranes and at the cell periphery in lamellipodia. Colocalized with CIB1 in the perinuclear area and at the cell periphery.		actin cytoskeleton organization [GO:0030036]; actin filament organization [GO:0007015]; cell migration [GO:0016477]; cell morphogenesis [GO:0000902]; cell projection assembly [GO:0030031]; cerebral cortex GABAergic interneuron development [GO:0021894]; engulfment of apoptotic cell [GO:0043652]; homeostasis of number of cells within a tissue [GO:0048873]; intracellular signal transduction [GO:0035…	calcium-dependent protein binding [GO:0048306]; GTPase activity [GO:0003924]; GTP binding [GO:0005525]; protein kinase binding [GO:0019901]		TISSUE SPECIFICITY: Highest levels in brain, also detected in heart, placenta and pancreas.
Q92499	DDX1_HUMAN	reviewed	ATP-dependent RNA helicase DDX1 (EC 3.6.4.13) (DEAD box protein 1) (DEAD box protein retinoblastoma) (DBP-RB)	DDX1	Homo sapiens (Human)	740			cleavage body [GO:0071920]; cytoplasm [GO:0005737]; cytoplasmic stress granule [GO:0010494]; cytosol [GO:0005829]; membrane [GO:0016020]; mitochondrion [GO:0005739]; nucleoplasm [GO:0005654]; nucleus [GO:0005634]; ribonucleoprotein complex [GO:1990904]; tRNA-splicing ligase complex [GO:0072669]	SUBCELLULAR LOCATION: Nucleus. Cytoplasm. Cytoplasmic granule. Cytoplasm, cytosol {ECO:0000250|UniProtKB:Q91VR5}. Mitochondrion {ECO:0000250|UniProtKB:Q91VR5}. Note=Localized with MBNL1, TIAL1 and YBX1 in stress granules upon stress. Localized with CSTF2 in cleavage bodies. Forms large aggregates called DDX1 bodies. Relocalized into multiple foci (IR-induced foci or IRIF) after IR treatment, a pr…		defense response to virus [GO:0051607]; DNA duplex unwinding [GO:0032508]; double-strand break repair [GO:0006302]; innate immune response [GO:0045087]; multicellular organism development [GO:0007275]; nucleic acid phosphodiester bond hydrolysis [GO:0090305]; positive regulation of I-kappaB kinase/NF-kappaB signaling [GO:0043123]; positive regulation of myeloid dendritic cell cytokine production …	ATP binding [GO:0005524]; ATP-dependent helicase activity [GO:0008026]; chromatin binding [GO:0003682]; DNA/RNA helicase activity [GO:0033677]; DNA binding [GO:0003677]; double-stranded RNA binding [GO:0003725]; exonuclease activity [GO:0004527]; nuclease activity [GO:0004518]; poly(A) binding [GO:0008143]; RNA binding [GO:0003723]; RNA helicase activity [GO:0003724]; transcription coregulator ac…		TISSUE SPECIFICITY: Highest levels of transcription in 2 retinoblastoma cell lines and in tissues of neuroectodermal origin including the retina, brain, and spinal cord. {ECO:0000269|PubMed:7689221}.
Q13237	KGP2_HUMAN	reviewed	cGMP-dependent protein kinase 2 (cGK 2) (cGK2) (EC 2.7.11.12) (cGMP-dependent protein kinase II) (cGKII)	PRKG2 PRKGR2	Homo sapiens (Human)	762			apical plasma membrane [GO:0016324]; cytosol [GO:0005829]; nuclear membrane [GO:0031965]	SUBCELLULAR LOCATION: Apical cell membrane {ECO:0000269|PubMed:8636133}; Lipid-anchor {ECO:0000269|PubMed:8636133}.		cofactor metabolic process [GO:0051186]; negative regulation of chloride transport [GO:2001226]; peptidyl-serine autophosphorylation [GO:0036289]; protein localization to plasma membrane [GO:0072659]; protein phosphorylation [GO:0006468]; signal transduction [GO:0007165]	ATP binding [GO:0005524]; cGMP binding [GO:0030553]; cGMP-dependent protein kinase activity [GO:0004692]; protein homodimerization activity [GO:0042803]; protein kinase activity [GO:0004672]		TISSUE SPECIFICITY: Highly concentrated in brain, lung and intestinal mucosa.
Q9UIK5	TEFF2_HUMAN	reviewed	Tomoregulin-2 (TR-2) (Hyperplastic polyposis protein 1) (Transmembrane protein with EGF-like and two follistatin-like domains)	TMEFF2 HPP1 TENB2 TPEF UNQ178/PRO204	Homo sapiens (Human)	374		TRANSMEM 321 341 Helical. {ECO:0000255}.	extracellular region [GO:0005576]; integral component of membrane [GO:0016021]; plasma membrane [GO:0005886]	SUBCELLULAR LOCATION: Isoform 1: Membrane {ECO:0000305}; Single-pass type I membrane protein {ECO:0000305}.; SUBCELLULAR LOCATION: Isoform 2: Membrane {ECO:0000305}; Single-pass type I membrane protein {ECO:0000305}.; SUBCELLULAR LOCATION: Isoform 3: Secreted.	TOPO_DOM 41 320 Extracellular. {ECO:0000255}.; TOPO_DOM 342 374 Cytoplasmic. {ECO:0000255}.	animal organ morphogenesis [GO:0009887]; negative regulation of cell migration [GO:0030336]; negative regulation of integrin biosynthetic process [GO:0045720]; negative regulation of stress fiber assembly [GO:0051497]; tissue development [GO:0009888]; wound healing, spreading of cells [GO:0044319]			TISSUE SPECIFICITY: Highly expressed in adult and fetal brain, spinal cord and prostate. Expressed in all brain regions except the pituitary gland, with highest levels in amygdala and corpus callosum. Expressed in the pericryptal myofibroblasts and other stromal cells of normal colonic mucosa. Expressed in prostate carcinoma. Down-regulated in colorectal cancer. Present in Alzheimer disease plaqu…
Q6UWE0	LRSM1_HUMAN	reviewed	E3 ubiquitin-protein ligase LRSAM1 (EC 2.3.2.27) (Leucine-rich repeat and sterile alpha motif-containing protein 1) (RING-type E3 ubiquitin transferase LRSAM1) (Tsg101-associated ligase) (hTAL)	LRSAM1 TAL UNQ6496/PRO21356	Homo sapiens (Human)	723			cytoplasm [GO:0005737]; cytosol [GO:0005829]; membrane [GO:0016020]	SUBCELLULAR LOCATION: Cytoplasm {ECO:0000269|PubMed:15256501, ECO:0000269|PubMed:27615052}. Note=Displays a punctuate distribution and localizes to a submembranal ring (PubMed:15256501). Localizes to intracellular bacterial pathogens (PubMed:23245322). {ECO:0000269|PubMed:15256501, ECO:0000269|PubMed:23245322}.		autophagy [GO:0006914]; negative regulation of endocytosis [GO:0045806]; positive regulation of autophagosome assembly [GO:2000786]; positive regulation of xenophagy [GO:1904417]; protein autoubiquitination [GO:0051865]; protein catabolic process [GO:0030163]; protein polyubiquitination [GO:0000209]; ubiquitin-dependent endocytosis [GO:0070086]; viral budding [GO:0046755]	metal ion binding [GO:0046872]; ubiquitin protein ligase activity [GO:0061630]; ubiquitin-protein transferase activity [GO:0004842]	PATHWAY: Protein modification; protein ubiquitination. {ECO:0000269|PubMed:15256501, ECO:0000269|PubMed:23245322}.	TISSUE SPECIFICITY: Highly expressed in adult spinal cord motoneurons as well as in fetal spinal cord and muscle tissue. {ECO:0000269|PubMed:22012984}.
Q9UN36	NDRG2_HUMAN	reviewed	Protein NDRG2 (N-myc downstream-regulated gene 2 protein) (Protein Syld709613)	NDRG2 KIAA1248 SYLD	Homo sapiens (Human)	371			cytoplasm [GO:0005737]; cytosol [GO:0005829]; extracellular exosome [GO:0070062]; Golgi apparatus [GO:0005794]; growth cone [GO:0030426]; nucleus [GO:0005634]; perinuclear region of cytoplasm [GO:0048471]	SUBCELLULAR LOCATION: Cytoplasm. Cytoplasm, perinuclear region. Cell projection, growth cone {ECO:0000250}. Note=In neurons, seems to concentrate at axonal growth cone. Perinuclear in neurons (By similarity). {ECO:0000250}.		cell differentiation [GO:0030154]; negative regulation of cytokine production [GO:0001818]; negative regulation of ERK1 and ERK2 cascade [GO:0070373]; negative regulation of smooth muscle cell proliferation [GO:0048662]; regulation of platelet-derived growth factor production [GO:0090361]; regulation of vascular endothelial growth factor production [GO:0010574]; signal transduction [GO:0007165]; …			TISSUE SPECIFICITY: Highly expressed in brain, heart, skeletal muscle and salivary gland, and moderately in kidney and liver. Expressed in dendritic cells, but not in other blood cells. Expression levels are low in pancreatic and liver cancer tissues; absent in meningioma. Expressed in low-grade gliomas but present at low levels in glioblastoma. Isoform 1 and isoform 2 are present in brain neuron…
O15020	SPTN2_HUMAN	reviewed	Spectrin beta chain, non-erythrocytic 2 (Beta-III spectrin) (Spinocerebellar ataxia 5 protein)	SPTBN2 KIAA0302 SCA5	Homo sapiens (Human)	2390			apical plasma membrane [GO:0016324]; cell junction [GO:0030054]; cytosol [GO:0005829]; extracellular space [GO:0005615]; glutamatergic synapse [GO:0098978]; neuronal cell body [GO:0043025]; parallel fiber to Purkinje cell synapse [GO:0098688]; postsynaptic spectrin-associated cytoskeleton [GO:0099189]; presynapse [GO:0098793]; spectrin [GO:0008091]	SUBCELLULAR LOCATION: Cytoplasm, cytoskeleton. Cytoplasm, cell cortex.		actin filament capping [GO:0051693]; adult behavior [GO:0030534]; antigen processing and presentation of exogenous peptide antigen via MHC class II [GO:0019886]; axon guidance [GO:0007411]; cerebellar Purkinje cell layer morphogenesis [GO:0021692]; endoplasmic reticulum to Golgi vesicle-mediated transport [GO:0006888]; MAPK cascade [GO:0000165]; multicellular organism growth [GO:0035264]; postsyn…	actin binding [GO:0003779]; cadherin binding [GO:0045296]; phospholipid binding [GO:0005543]; structural constituent of cytoskeleton [GO:0005200]; structural constituent of synapse [GO:0098918]		TISSUE SPECIFICITY: Highly expressed in brain, kidney, pancreas, and liver, and at lower levels in lung and placenta.
Q6ZS30	NBEL1_HUMAN	reviewed	Neurobeachin-like protein 1 (Amyotrophic lateral sclerosis 2 chromosomal region candidate gene 16 protein) (Amyotrophic lateral sclerosis 2 chromosomal region candidate gene 17 protein)	NBEAL1 ALS2CR16 ALS2CR17	Homo sapiens (Human)	2694									TISSUE SPECIFICITY: Highly expressed in brain, kidney, prostate and testis. Weakly expressed in ovary, small intestine, colon and peripheral blood leukocytes. May be correlative to several tumors, such as ovary serous adenocarcinoma and metastasis mammary gland carcinoma breast. {ECO:0000269|PubMed:15193433}.
Q86X10	RLGPB_HUMAN	reviewed	Ral GTPase-activating protein subunit beta (p170)	RALGAPB KIAA1219	Homo sapiens (Human)	1494						activation of GTPase activity [GO:0090630]; regulation of small GTPase mediated signal transduction [GO:0051056]	GTPase activator activity [GO:0005096]; protein heterodimerization activity [GO:0046982]		TISSUE SPECIFICITY: Highly expressed in brain, mostly in amygdala.
Q9UJC5	SH3L2_HUMAN	reviewed	SH3 domain-binding glutamic acid-rich-like protein 2 (Fovea-associated SH3 domain-binding protein)	SH3BGRL2 FASH3	Homo sapiens (Human)	107			nuclear membrane [GO:0031965]; nucleoplasm [GO:0005654]	SUBCELLULAR LOCATION: Nucleus {ECO:0000269|PubMed:12095696}.			SH3 domain binding [GO:0017124]		TISSUE SPECIFICITY: Highly expressed in brain, placenta, liver and kidney. Expressed in retina. {ECO:0000269|PubMed:12095696}.
P35080	PROF2_HUMAN	reviewed	Profilin-2 (Profilin II)	PFN2	Homo sapiens (Human)	140			cytoplasm [GO:0005737]; cytoskeleton [GO:0005856]; extracellular exosome [GO:0070062]; glutamatergic synapse [GO:0098978]; postsynapse [GO:0098794]; presynapse [GO:0098793]; Schaffer collateral - CA1 synapse [GO:0098685]	SUBCELLULAR LOCATION: Cytoplasm, cytoskeleton.		actin cytoskeleton organization [GO:0030036]; modification of postsynaptic actin cytoskeleton [GO:0098885]; negative regulation of actin filament polymerization [GO:0030837]; negative regulation of epithelial cell migration [GO:0010633]; negative regulation of ruffle assembly [GO:1900028]; positive regulation of actin filament bundle assembly [GO:0032233]; positive regulation of actin filament po…	actin binding [GO:0003779]; actin monomer binding [GO:0003785]; ATPase activity [GO:0016887]; phosphatidylinositol-4,5-bisphosphate binding [GO:0005546]		TISSUE SPECIFICITY: Highly expressed in brain, skeletal muscle and kidney and less strongly in heart, placenta, lung and liver.
P61981	1433G_HUMAN	reviewed	14-3-3 protein gamma (Protein kinase C inhibitor protein 1) (KCIP-1) [Cleaved into: 14-3-3 protein gamma, N-terminally processed]	YWHAG	Homo sapiens (Human)	247			cytosol [GO:0005829]; extracellular exosome [GO:0070062]; focal adhesion [GO:0005925]; membrane [GO:0016020]; mitochondrion [GO:0005739]; presynapse [GO:0098793]	SUBCELLULAR LOCATION: Cytoplasm {ECO:0000250}.		cellular response to insulin stimulus [GO:0032869]; ciliary basal body-plasma membrane docking [GO:0097711]; G2/M transition of mitotic cell cycle [GO:0000086]; membrane organization [GO:0061024]; negative regulation of protein kinase activity [GO:0006469]; positive regulation of protein insertion into mitochondrial membrane involved in apoptotic signaling pathway [GO:1900740]; protein targeting …	identical protein binding [GO:0042802]; insulin-like growth factor receptor binding [GO:0005159]; protein domain specific binding [GO:0019904]; protein kinase C binding [GO:0005080]; protein kinase C inhibitor activity [GO:0008426]; receptor tyrosine kinase binding [GO:0030971]; RNA binding [GO:0003723]		TISSUE SPECIFICITY: Highly expressed in brain, skeletal muscle, and heart. {ECO:0000269|PubMed:10486217}.
P46060	RAGP1_HUMAN	reviewed	Ran GTPase-activating protein 1 (RanGAP1)	RANGAP1 KIAA1835 SD	Homo sapiens (Human)	587			aggresome [GO:0016235]; axon cytoplasm [GO:1904115]; condensed chromosome kinetochore [GO:0000777]; cytoplasm [GO:0005737]; cytoplasmic periphery of the nuclear pore complex [GO:1990723]; cytosol [GO:0005829]; dendrite [GO:0030425]; intracellular membrane-bounded organelle [GO:0043231]; mitotic spindle [GO:0072686]; nuclear envelope [GO:0005635]; nuclear membrane [GO:0031965]; nuclear pore [GO:00…	SUBCELLULAR LOCATION: Cytoplasm {ECO:0000269|PubMed:15037602, ECO:0000305|PubMed:8146159}. Nucleus, nucleoplasm {ECO:0000269|PubMed:8146159}. Nucleus envelope {ECO:0000269|PubMed:11854305, ECO:0000269|PubMed:15037602}. Chromosome, centromere, kinetochore {ECO:0000269|PubMed:11854305}. Cytoplasm, cytoskeleton, spindle {ECO:0000269|PubMed:11854305, ECO:0000269|PubMed:15037602}. Note=Cytoplasmic dur…		activation of GTPase activity [GO:0090630]; cellular response to vasopressin [GO:1904117]; negative regulation of protein export from nucleus [GO:0046826]; protein sumoylation [GO:0016925]; response to axon injury [GO:0048678]; signal transduction [GO:0007165]	cadherin binding [GO:0045296]; GTPase activator activity [GO:0005096]; Ran GTPase binding [GO:0008536]; RNA binding [GO:0003723]; ubiquitin protein ligase binding [GO:0031625]		TISSUE SPECIFICITY: Highly expressed in brain, thymus and testis. {ECO:0000269|PubMed:8973340}.
P11169	GTR3_HUMAN	reviewed	Solute carrier family 2, facilitated glucose transporter member 3 (Glucose transporter type 3, brain) (GLUT-3)	SLC2A3 GLUT3	Homo sapiens (Human)	496		TRANSMEM 11 32 Helical; Name=1. {ECO:0000255, ECO:0000269|PubMed:26176916}.; TRANSMEM 65 85 Helical; Name=2. {ECO:0000255, ECO:0000269|PubMed:26176916}.; TRANSMEM 91 111 Helical; Name=3. {ECO:0000255, ECO:0000269|PubMed:26176916}.; TRANSMEM 119 142 Helical; Name=4. {ECO:0000255, ECO:0000269|PubMed:26176916}.; TRANSMEM 154 174 Helical; Name=5. {ECO:0000255, ECO:0000269|PubMed:26176916}.; TRANSMEM …	cell projection [GO:0042995]; extracellular exosome [GO:0070062]; ficolin-1-rich granule membrane [GO:0101003]; integral component of membrane [GO:0016021]; integral component of plasma membrane [GO:0005887]; perikaryon [GO:0043204]; plasma membrane [GO:0005886]; secretory granule membrane [GO:0030667]; specific granule membrane [GO:0035579]; tertiary granule membrane [GO:0070821]	SUBCELLULAR LOCATION: Cell membrane {ECO:0000269|PubMed:9477959, ECO:0000305|PubMed:26176916}; Multi-pass membrane protein {ECO:0000269|PubMed:26176916}. Perikaryon {ECO:0000250|UniProtKB:Q07647}. Cell projection {ECO:0000250|UniProtKB:Q07647}. Note=Localized to densely spaced patches along neuronal processes. {ECO:0000250|UniProtKB:Q07647}.	TOPO_DOM 1 10 Cytoplasmic. {ECO:0000305}.; TOPO_DOM 33 64 Extracellular. {ECO:0000305}.; TOPO_DOM 86 90 Cytoplasmic. {ECO:0000305}.; TOPO_DOM 112 118 Extracellular. {ECO:0000305}.; TOPO_DOM 143 153 Cytoplasmic. {ECO:0000305}.; TOPO_DOM 175 183 Extracellular. {ECO:0000305}.; TOPO_DOM 205 269 Cytoplasmic. {ECO:0000305}.; TOPO_DOM 291 304 Extracellular. {ECO:0000305}.; TOPO_DOM 326 331 Cytoplasmic. …	carbohydrate metabolic process [GO:0005975]; glucose transmembrane transport [GO:1904659]; L-ascorbic acid metabolic process [GO:0019852]; neutrophil degranulation [GO:0043312]	glucose binding [GO:0005536]; glucose transmembrane transporter activity [GO:0005355]		TISSUE SPECIFICITY: Highly expressed in brain. Expressed in many tissues. {ECO:0000269|PubMed:3170580}.
Q9NR56	MBNL1_HUMAN	reviewed	Muscleblind-like protein 1 (Triplet-expansion RNA-binding protein)	MBNL1 EXP KIAA0428 MBNL	Homo sapiens (Human)	388			cytoplasm [GO:0005737]; cytoplasmic stress granule [GO:0010494]; cytosol [GO:0005829]; nucleoplasm [GO:0005654]; nucleus [GO:0005634]	SUBCELLULAR LOCATION: Nucleus {ECO:0000269|PubMed:10970838, ECO:0000269|PubMed:11590133, ECO:0000269|PubMed:11929853}. Cytoplasm {ECO:0000269|PubMed:18335541}. Cytoplasmic granule {ECO:0000269|PubMed:18335541}. Note=Localized with DDX1, TIAL1 and YBX1 in stress granules upon stress (PubMed:18335541). Localized in the cytoplasm of multinucleated myotubes (PubMed:18335541). Colocalizes with nuclear…		embryonic limb morphogenesis [GO:0030326]; in utero embryonic development [GO:0001701]; mRNA processing [GO:0006397]; myoblast differentiation [GO:0045445]; nervous system development [GO:0007399]; regulation of alternative mRNA splicing, via spliceosome [GO:0000381]; regulation of RNA splicing [GO:0043484]; RNA splicing [GO:0008380]	double-stranded RNA binding [GO:0003725]; metal ion binding [GO:0046872]; regulatory region RNA binding [GO:0001069]; RNA binding [GO:0003723]		TISSUE SPECIFICITY: Highly expressed in cardiac, skeletal muscle and during myoblast differentiation. Weakly expressed in other tissues (at protein level). Expressed in heart, brain, placenta, lung, liver, skeletal muscle, kidney and pancreas. {ECO:0000269|PubMed:10970838, ECO:0000269|PubMed:11929853}.
Q8WXG6	MADD_HUMAN	reviewed	MAP kinase-activating death domain protein (Differentially expressed in normal and neoplastic cells) (Insulinoma glucagonoma clone 20) (Rab3 GDP/GTP exchange factor)	MADD DENN IG20 KIAA0358	Homo sapiens (Human)	1647			cytoplasm [GO:0005737]; cytosol [GO:0005829]; integral component of membrane [GO:0016021]; plasma membrane [GO:0005886]	SUBCELLULAR LOCATION: Membrane {ECO:0000269|PubMed:8988362}. Cytoplasm {ECO:0000269|PubMed:8988362}.		activation of MAPK activity [GO:0000187]; cell surface receptor signaling pathway [GO:0007166]; execution phase of apoptosis [GO:0097194]; regulation of apoptotic process [GO:0042981]; regulation of cell cycle [GO:0051726]; regulation of extrinsic apoptotic signaling pathway [GO:2001236]; regulation of extrinsic apoptotic signaling pathway via death domain receptors [GO:1902041]; regulation of Ra…	death receptor binding [GO:0005123]; protein kinase activator activity [GO:0030295]; Rab guanyl-nucleotide exchange factor activity [GO:0017112]		TISSUE SPECIFICITY: Highly expressed in fetal brain and kidney; adult testis, ovary, brain and heart. Isoform 5 is constitutively expressed in all tissues. Isoform 7 is expressed in fetal liver and in several cancer cell lines. {ECO:0000269|PubMed:14716293, ECO:0000269|PubMed:8988362, ECO:0000269|PubMed:9796103}.
O43583	DENR_HUMAN	reviewed	Density-regulated protein (DRP) (Protein DRP1) (Smooth muscle cell-associated protein 3) (SMAP-3)	DENR DRP1 H14	Homo sapiens (Human)	198						formation of translation preinitiation complex [GO:0001731]; IRES-dependent viral translational initiation [GO:0075522]; ribosome disassembly [GO:0032790]; translation reinitiation [GO:0002188]	mRNA binding [GO:0003729]; translation initiation factor activity [GO:0003743]		TISSUE SPECIFICITY: Highly expressed in heart and skeletal muscle and moderately expressed in the brain, placenta, liver and pancreas. Weakly expressed in the lung and kidney. {ECO:0000269|PubMed:9628587}.
Q96EK5	KBP_HUMAN	reviewed	KIF1-binding protein	KIF1BP KBP KIAA1279	Homo sapiens (Human)	621			cytoskeleton [GO:0005856]; mitochondrion [GO:0005739]	SUBCELLULAR LOCATION: Cytoplasm, cytoskeleton {ECO:0000269|PubMed:16225668, ECO:0000269|PubMed:20621975, ECO:0000269|PubMed:23427148}.		cell differentiation [GO:0030154]; mitochondrial transport [GO:0006839]; nervous system development [GO:0007399]	kinesin binding [GO:0019894]		TISSUE SPECIFICITY: Highly expressed in heart, brain, ovary, testis, spinal cord and all specific brain regions examined. Moderate expressed at intermediate level in all other adult tissues examined, as well as in fetal liver and brain. Not expressed in blood leukocytes. {ECO:0000269|PubMed:10574462, ECO:0000269|PubMed:16225668}.
Q9H488	OFUT1_HUMAN	reviewed	GDP-fucose protein O-fucosyltransferase 1 (EC 2.4.1.221) (Peptide-O-fucosyltransferase 1) (O-FucT-1)	POFUT1 FUT12 KIAA0180	Homo sapiens (Human)	388			endoplasmic reticulum [GO:0005783]; membrane [GO:0016020]	SUBCELLULAR LOCATION: Endoplasmic reticulum {ECO:0000250|UniProtKB:Q6EV70}.		angiogenesis [GO:0001525]; fucose metabolic process [GO:0006004]; heart development [GO:0007507]; nervous system development [GO:0007399]; Notch signaling pathway [GO:0007219]; O-glycan processing [GO:0016266]; protein O-linked fucosylation [GO:0036066]; protein O-linked glycosylation [GO:0006493]; regulation of Notch signaling pathway [GO:0008593]; regulation of transcription, DNA-templated [GO:…	fucosyltransferase activity [GO:0008417]; peptide-O-fucosyltransferase activity [GO:0046922]	PATHWAY: Protein modification; protein glycosylation. {ECO:0000269|PubMed:11524432}.	TISSUE SPECIFICITY: Highly expressed in heart, brain, placenta, lung, liver, skeletal muscle, kidney and pancreas. {ECO:0000269|PubMed:11524432}.
Q9GZY8	MFF_HUMAN	reviewed	Mitochondrial fission factor	MFF C2orf33 AD030 AD033 GL004	Homo sapiens (Human)	342		TRANSMEM 323 340 Helical; Anchor for type IV membrane protein. {ECO:0000255}.	cell junction [GO:0030054]; integral component of mitochondrial membrane [GO:0032592]; mitochondrial outer membrane [GO:0005741]; mitochondrion [GO:0005739]; peroxisome [GO:0005777]; synaptic vesicle [GO:0008021]	SUBCELLULAR LOCATION: Mitochondrion outer membrane; Single-pass type IV membrane protein. Peroxisome. Cytoplasmic vesicle, secretory vesicle, synaptic vesicle {ECO:0000250}.	TOPO_DOM 1 322 Cytoplasmic. {ECO:0000255}.; TOPO_DOM 341 342 Mitochondrial intermembrane. {ECO:0000255}.	mitochondrial fission [GO:0000266]; mitochondrial fragmentation involved in apoptotic process [GO:0043653]; mitochondrial fusion [GO:0008053]; mitochondrion morphogenesis [GO:0070584]; peroxisome fission [GO:0016559]; positive regulation of mitochondrial fission [GO:0090141]; positive regulation of protein targeting to membrane [GO:0090314]; positive regulation of release of cytochrome c from mit…	protein homodimerization activity [GO:0042803]		TISSUE SPECIFICITY: Highly expressed in heart, kidney, liver, brain, muscle, and stomach. {ECO:0000269|PubMed:18353969}.
Q9P2T1	GMPR2_HUMAN	reviewed	GMP reductase 2 (GMPR 2) (EC 1.7.1.7) (Guanosine 5'-monophosphate oxidoreductase 2) (Guanosine monophosphate reductase 2)	GMPR2	Homo sapiens (Human)	348			cytosol [GO:0005829]; GMP reductase complex [GO:1902560]			GMP metabolic process [GO:0046037]; purine-containing compound salvage [GO:0043101]; purine nucleobase metabolic process [GO:0006144]; purine ribonucleotide interconversion [GO:0015951]	GMP reductase activity [GO:0003920]; metal ion binding [GO:0046872]		TISSUE SPECIFICITY: Highly expressed in heart, skeletal muscle, kidney, brain, liver, prostate, spleen, placenta, testis and ovary. Low expression in colon, thymus and peripheral blood leukocytes. {ECO:0000269|PubMed:12009299, ECO:0000269|PubMed:12669231}.
Q86V21	AACS_HUMAN	reviewed	Acetoacetyl-CoA synthetase (EC 6.2.1.16) (Acyl-CoA synthetase family member 1) (Protein sur-5 homolog)	AACS ACSF1	Homo sapiens (Human)	672			cytosol [GO:0005829]	SUBCELLULAR LOCATION: Cytoplasm, cytosol {ECO:0000250}.		adipose tissue development [GO:0060612]; cellular response to cholesterol [GO:0071397]; cellular response to glucose stimulus [GO:0071333]; cellular response to testosterone stimulus [GO:0071394]; fatty acid metabolic process [GO:0006631]; ketone body biosynthetic process [GO:0046951]; liver development [GO:0001889]; positive regulation of insulin secretion [GO:0032024]; response to ethanol [GO:0…	acetoacetate-CoA ligase activity [GO:0030729]; ATP binding [GO:0005524]; butyrate-CoA ligase activity [GO:0047760]		TISSUE SPECIFICITY: Highly expressed in kidney, heart and brain, but low in liver. {ECO:0000269|PubMed:12623130}.
O43182	RHG06_HUMAN	reviewed	Rho GTPase-activating protein 6 (Rho-type GTPase-activating protein 6) (Rho-type GTPase-activating protein RhoGAPX-1)	ARHGAP6 RHOGAP6	Homo sapiens (Human)	974			actin cytoskeleton [GO:0015629]; actin filament [GO:0005884]; cytoplasm [GO:0005737]; cytosol [GO:0005829]	SUBCELLULAR LOCATION: Cytoplasm {ECO:0000269|PubMed:10699171}.		actin filament polymerization [GO:0030041]; activation of phospholipase C activity [GO:0007202]; focal adhesion assembly [GO:0048041]; negative regulation of focal adhesion assembly [GO:0051895]; negative regulation of stress fiber assembly [GO:0051497]; positive regulation of phospholipase activity [GO:0010518]; regulation of small GTPase mediated signal transduction [GO:0051056]; Rho protein si…	GTPase activator activity [GO:0005096]; phospholipase activator activity [GO:0016004]; phospholipase binding [GO:0043274]; SH3/SH2 adaptor activity [GO:0005070]; SH3 domain binding [GO:0017124]		TISSUE SPECIFICITY: Highly expressed in kidney, heart and skeletal muscle followed by retina, lymphoblast, placenta, lung, brain, pancreas and liver.
Q7Z4W1	DCXR_HUMAN	reviewed	L-xylulose reductase (XR) (EC 1.1.1.10) (Carbonyl reductase II) (Dicarbonyl/L-xylulose reductase) (Kidney dicarbonyl reductase) (kiDCR) (Short chain dehydrogenase/reductase family 20C member 1) (Sperm surface protein P34H)	DCXR SDR20C1	Homo sapiens (Human)	244			brush border [GO:0005903]; cytoplasmic microtubule [GO:0005881]; extracellular exosome [GO:0070062]; microvillus [GO:0005902]; nucleus [GO:0005634]; plasma membrane [GO:0005886]	SUBCELLULAR LOCATION: Membrane {ECO:0000250}; Peripheral membrane protein {ECO:0000250}. Note=Probably recruited to membranes via an interaction with phosphatidylinositol. {ECO:0000250}.		D-xylose metabolic process [GO:0042732]; glucose metabolic process [GO:0006006]; glucuronate catabolic process to xylulose 5-phosphate [GO:0019640]; NADP metabolic process [GO:0006739]; oxidation-reduction process [GO:0055114]; protein homotetramerization [GO:0051289]; xylulose metabolic process [GO:0005997]	carbonyl reductase (NADPH) activity [GO:0004090]; identical protein binding [GO:0042802]; L-xylulose reductase (NAD+) activity [GO:0044105]; L-xylulose reductase (NADP+) activity [GO:0050038]; oxidoreductase activity, acting on NAD(P)H, quinone or similar compound as acceptor [GO:0016655]		TISSUE SPECIFICITY: Highly expressed in kidney, liver and epididymis. In the epididymis, it is mainly expressed in the proximal and distal sections of the corpus region. Weakly or not expressed in brain, lung, heart, spleen and testis. {ECO:0000269|PubMed:10385429, ECO:0000269|PubMed:11882650}.
Q8NFU3	TSTD1_HUMAN	reviewed	Thiosulfate:glutathione sulfurtransferase (TST) (EC 2.8.1.-)	TSTD1 KAT	Homo sapiens (Human)	115			cytoplasm [GO:0005737]; cytoplasmic ribonucleoprotein granule [GO:0036464]; cytosol [GO:0005829]; perinuclear region of cytoplasm [GO:0048471]	SUBCELLULAR LOCATION: Cytoplasm, perinuclear region {ECO:0000269|PubMed:12817473}. Note=Localized around the nuclear membranes.		sulfide oxidation, using sulfide:quinone oxidoreductase [GO:0070221]	thiosulfate-thiol sulfurtransferase activity [GO:0050337]		TISSUE SPECIFICITY: Highly expressed in kidney, liver and skeletal muscle. Lower levels of expression in heart, colon, thymus, spleen, placenta and lung. Weakly expressed in brain, small intestine and peripheral blood leukocytes. Expressed at high levels in the breast carcinoma cell lines MCF-7 and MDA-MB-468 and at a lower level in the breast carcinoma cell line MDA-MB-231, the colon carcinoma c…
O95861	BPNT1_HUMAN	reviewed	3'(2'),5'-bisphosphate nucleotidase 1 (EC 3.1.3.7) (Bisphosphate 3'-nucleotidase 1) (PAP-inositol 1,4-phosphatase) (PIP)	BPNT1	Homo sapiens (Human)	308			cytosol [GO:0005829]			3'-phosphoadenosine 5'-phosphosulfate metabolic process [GO:0050427]; nervous system development [GO:0007399]; nucleobase-containing compound metabolic process [GO:0006139]; phosphatidylinositol phosphorylation [GO:0046854]	3'(2'),5'-bisphosphate nucleotidase activity [GO:0008441]; metal ion binding [GO:0046872]		TISSUE SPECIFICITY: Highly expressed in kidney, liver, pancreas and heart. Detected at lower levels in brain, placenta, lung and skeletal muscle. {ECO:0000269|PubMed:10224133}.
P33121	ACSL1_HUMAN	reviewed	Long-chain-fatty-acid--CoA ligase 1 (EC 6.2.1.3) (Acyl-CoA synthetase 1) (ACS1) (Long-chain acyl-CoA synthetase 1) (LACS 1) (Long-chain acyl-CoA synthetase 2) (LACS 2) (Long-chain fatty acid-CoA ligase 2) (Palmitoyl-CoA ligase 1) (Palmitoyl-CoA ligase 2)	ACSL1 FACL1 FACL2 LACS LACS1 LACS2	Homo sapiens (Human)	698		TRANSMEM 25 45 Helical; Signal-anchor for type III membrane protein. {ECO:0000255}.	endoplasmic reticulum membrane [GO:0005789]; integral component of membrane [GO:0016021]; membrane [GO:0016020]; mitochondrial outer membrane [GO:0005741]; mitochondrion [GO:0005739]; peroxisomal membrane [GO:0005778]; plasma membrane [GO:0005886]	SUBCELLULAR LOCATION: Mitochondrion outer membrane {ECO:0000250}; Single-pass type III membrane protein {ECO:0000250}. Peroxisome membrane {ECO:0000250}; Single-pass type III membrane protein {ECO:0000250}. Microsome membrane {ECO:0000250}; Single-pass type III membrane protein {ECO:0000250}. Endoplasmic reticulum membrane {ECO:0000250}; Single-pass type III membrane protein {ECO:0000250}.	TOPO_DOM 46 698 Cytoplasmic. {ECO:0000255}.	adiponectin-activated signaling pathway [GO:0033211]; alpha-linolenic acid metabolic process [GO:0036109]; linoleic acid metabolic process [GO:0043651]; lipid biosynthetic process [GO:0008610]; long-chain fatty acid import into cell [GO:0044539]; long-chain fatty acid metabolic process [GO:0001676]; long-chain fatty-acyl-CoA biosynthetic process [GO:0035338]; positive regulation of cold-induced t…	acyl-CoA ligase activity [GO:0003996]; ATP binding [GO:0005524]; decanoate-CoA ligase activity [GO:0102391]; long-chain fatty acid-CoA ligase activity [GO:0004467]		TISSUE SPECIFICITY: Highly expressed in liver, heart, skeletal muscle, kidney and erythroid cells, and to a lesser extent in brain, lung, placenta and pancreas. {ECO:0000269|PubMed:10548543}.
P55210	CASP7_HUMAN	reviewed	Caspase-7 (CASP-7) (EC 3.4.22.60) (Apoptotic protease Mch-3) (CMH-1) (ICE-like apoptotic protease 3) (ICE-LAP3) [Cleaved into: Caspase-7 subunit p20; Caspase-7 subunit p11]	CASP7 MCH3	Homo sapiens (Human)	303			cytoplasm [GO:0005737]; cytosol [GO:0005829]; nucleoplasm [GO:0005654]; nucleus [GO:0005634]	SUBCELLULAR LOCATION: Cytoplasm.		apoptotic process [GO:0006915]; cellular response to staurosporine [GO:0072734]; execution phase of apoptosis [GO:0097194]; proteolysis [GO:0006508]	cysteine-type endopeptidase activity involved in apoptotic process [GO:0097153]; cysteine-type endopeptidase activity involved in execution phase of apoptosis [GO:0097200]; cysteine-type peptidase activity [GO:0008234]; peptidase activity [GO:0008233]		TISSUE SPECIFICITY: Highly expressed in lung, skeletal muscle, liver, kidney, spleen and heart, and moderately in testis. No expression in the brain.
[truncated: 2,516 more rows]

## Sheet: PC3_total lysate
Accession	Gene name	Description	Exocarta	Exosome in GO	# Repl	PSMs	nPSMs
Q15149	PLEC	Plectin OS=Homo sapiens OX=9606 GN=PLEC PE=1 SV=3 - [PLEC_HUMAN]	YES	Exosome	1	365	1.87767
Q09666	AHNAK	Neuroblast differentiation-associated protein AHNAK OS=Homo sapiens OX=9606 GN=AHNAK PE=1 SV=2 - [AHNK_HUMAN]	YES	Exosome	1	206	1.05973
P60709	ACTB	Actin, cytoplasmic 1 OS=Homo sapiens OX=9606 GN=ACTB PE=1 SV=1 - [ACTB_HUMAN]	YES	Exosome	1	172	0.884819
O75369	FLNB	Filamin-B OS=Homo sapiens OX=9606 GN=FLNB PE=1 SV=2 - [FLNB_HUMAN]	YES	Exosome	1	162	0.833376
P35579	MYH9	Myosin-9 OS=Homo sapiens OX=9606 GN=MYH9 PE=1 SV=4 - [MYH9_HUMAN]	YES	Exosome	1	161	0.828232
P10809	HSPD1	60 kDa heat shock protein, mitochondrial OS=Homo sapiens OX=9606 GN=HSPD1 PE=1 SV=2 - [CH60_HUMAN]	YES	Exosome	1	146	0.751067
P04406	GAPDH	Glyceraldehyde-3-phosphate dehydrogenase OS=Homo sapiens OX=9606 GN=GAPDH PE=1 SV=3 - [G3P_HUMAN]	YES	Exosome	1	145	0.745923
P21333	FLNA	Filamin-A OS=Homo sapiens OX=9606 GN=FLNA PE=1 SV=4 - [FLNA_HUMAN]	YES	Exosome	1	133	0.684192
P07437	TUBB	Tubulin beta chain OS=Homo sapiens OX=9606 GN=TUBB PE=1 SV=2 - [TBB5_HUMAN]	YES	Exosome	1	130	0.668759
P08670	VIM	Vimentin OS=Homo sapiens OX=9606 GN=VIM PE=1 SV=4 - [VIME_HUMAN]	YES	Exosome	1	129	0.663614
[truncated: 1,800 more rows]

## Sheet: Surface of SF-sEVs
Accession	Gene name	Description	Exocarta	Exosome in GO	# Repl	PSM (Av)	nPSMs	Surface/ Total minus Surface Pro	Intramembrane	Transmembrane	Gene ontology (cellular component)	Subcellular location [CC]	Gene ontology (biological process)
[truncated: 1,014 more rows]

[truncated: 4 more sheets: Total Lysate SF-sEVs, Total Minus Surf. SF-sEVs_up, Surface of PC3 exosome, Total minus Surface of PC3exo]
