# Supplementary material for: Surface protein profiling of prostate-derived extracellular vesicles by mass spectrometry and proximity assays
Source: Commun Biol. 2022 Dec 22;5:1402. doi: 10.1038/s42003-022-04349-x (PMC9780212; doi:10.1038/s42003-022-04349-x)
Supplement: Supplementary file 5 — Supplementary Data 2 [file 42003_2022_4349_MOESM5_ESM.xlsx]

## Sheet: Table 1
Accession	Gene name	Description	# Repl.	PSM (Av)	nPSM (Av)	ratio	GO cellular component
P35908	KRT2	Keratin, type II cytoskeletal 2 epidermal	3	41.7	0.53	15.6	membrane
Q5D862	FLG2	Filaggrin-2	3	5	0.06	12.6		only surface
Q13217	DNAJC3	DnaJ homolog subfamily C member 3	3	4.3	0.06	11.2	membrane	only surface
P31944	CASP14	Caspase-14	3	4.3	0.06	11.1		only surface
P62714	PPP2CB	Serine/threonine-protein phphatase 2A catalytic subunit beta isoform	3	4	0.05	10.3
P35527	KRT9	Keratin, type I cytoskeletal 9	3	41.3	0.52	8.5	membrane
P41222	PTGDS	Prostaglandin-H2 D-isomerase	3	3	0.04	7.6	membrane	only surface
P13645	KRT10	Keratin, type I cytoskeletal 10	3	59.7	0.75	7.1
P07477	PRSS1	Trypsin-1	3	2.7	0.03	6.8		only surface
Q9BXJ1	C1QTNF1	Complement C1q tumor necris factor-related protein 1	3	2.7	0.03	6.8		only surface
P04264	KRT1	Keratin, type II cytoskeletal 1	3	71.7	0.9	6.6	membrane
P06702	S100A9	Protein S100-A9	3	7.7	0.1	6.1	membrane
P68431	HIST1H3A	Histone H3.1	3	2.3	0.03	6	membrane	only surface
Q13438	OS9	Protein -OS9	3	2.3	0.03	6	membrane	only surface
Q9NQ79	CRTAC1	Cartilage acidic protein 1	3	3.3	0.04	5.3
C9J7I0	UMAD1	UBAP1-MVB12-associated (UMA)-domain containing protein 1	3	6.7	0.09	3.6
P49447	CYB561	Cytochrome b561	3	12	0.16	3.2	membrane
P81605	DCD	Dermcidin	3	2.7	0.03	3.2
P04279	SEMG1	Semenogelin-1	3	628.3	8.1	3.1
Q02818	NUCB1	Nucleobindin-1	3	5	0.06	3.1	membrane
Q02383	SEMG2	Semenogelin-2	3	394	5.05	3
P68363	TUBA1B	Tubulin alpha-1B chain	3	23	0.29	2.8
P80303	NUCB2	Nucleobindin-2	3	19.7	0.25	2.8
Q14393	GAS6	Growth arrest-specific protein 6	3	3	0.04	2.8
P02794	FTH1	Ferritin heavy chain	3	7	0.09	2.6
P54652	HSPA2	Heat shock-related 70 kDa protein 2	3	27.3	0.35	2.5	membrane
O00468	AGRN	Agrin	3	8	0.1	2.5	membrane
P02788	LTF	Lactotransferrin	3	50.7	0.64	2.4	membrane
P27797	CALR	Calreticulin	3	7.7	0.1	2.2	membrane
P06396	GSN	Gelsolin	3	5.3	0.07	2.2	membrane
P49006	MARCKSL1	MARCKS-related protein	3	3.7	0.05	2.2	membrane
P28072	PSMB6	Proteasome subunit beta type-6	3	2.3	0.03	2.2
Q9Y3E7	CHMP3	Charged multivesicular body protein 3	3	2	0.03	2.2	membrane
P05787	KRT8	Keratin, type II cytoskeletal 8	3	12	0.16	2.1	membrane
P19105	MYL12A	Myin regulatory light chain 12A	3	7	0.09	2.1
P36969	GPX4	Phpholipid hydroperoxide glutathione peroxidase	3	5.3	0.07	2.1
P23284	PPIB	Peptidyl-prolyl cis-trans isomerase B	3	5	0.06	2.1	membrane
P67936	TPM4	Tropomyin alpha-4 chain	3	4.7	0.06	2.1	membrane
Q15691	MAPRE1	Microtubule-associated protein RP/EB family member 1	3	4	0.05	2.1	membrane
P62805	HIST1H4A	Histone H4	3	4.3	0.05	2	membrane
P13716	ALAD	Delta-aminolevulinic acid dehydratase	3	3.7	0.05	2
Q9BY43	CHMP4A	Charged multivesicular body protein 4a	3	3.3	0.04	2	membrane
Q9GZP4	PITHD1	PITH domain-containing protein 1	3	3	0.04	2
Q9BUL8	PDCD10	Programmed cell death protein 10	3	2.3	0.03	2	membrane
P02533	KRT14	Keratin, type I cytoskeletal 14	2	27	0.22	44.9		only surface
P08779	KRT16	Keratin, type I cytoskeletal 16	2	26.5	0.22	44
P13647	KRT5	Keratin, type II cytoskeletal 5	2	25.5	0.21	42.5	membrane	only surface
P04259	KRT6B	Keratin, type II cytoskeletal 6B	2	25	0.21	41.6		only surface
Q5JQC9	AKAP4	A-kinase anchor protein 4	2	15	0.12	14.4
P11233	RALA	Ras-related protein Ral-A	2	6.5	0.06	11.9	membrane
P62491	RAB11A	Ras-related protein Rab-11A	2	6.5	0.06	11	membrane	only surface
P07911	UMOD	Uromodulin	2	6.5	0.06	11	membrane	only surface
P14923	JUP	Junction plakoglobin	2	5	0.04	8.6	membrane	only surface
Q14257	RCN2	Reticulocalbin-2	2	4.5	0.04	8.2		only surface
O43852	CALU	Calumenin	2	4	0.04	7.4	membrane	only surface
Q02413	DSG1	Desmoglein-1	2	4	0.03	7	membrane	only surface
Q9BRK5	SDF4	45 kDa calcium-binding protein	2	3	0.03	5.7	membrane
Q86YZ3	HRNR	Hornerin	2	7.5	0.06	5
P07339	CTSD	Cathepsin D	2	2.5	0.02	4.5	membrane	only surface
O75223	GGCT	Gamma-glutamylcyclotransferase	2	2	0.02	3.9
P31151	S100A7	Protein S100-A7	2	2	0.02	3.9		only surface
Q13232	NME3	Nucleide diphphate kinase 3	2	2	0.02	3.6		only surface
P61247	RPS3A	40S ribomal protein S3a	2	3.5	0.03	2.7
P02671	FGA	Fibrinogen alpha chain	2	2.5	0.02	2.7	membrane
P13164	IFITM1	Interferon-induced transmembrane protein 1	2	5.5	0.05	2.6	membrane
P39060	COL18A1	Collagen alpha-1(XVIII) chain	2	4	0.03	2.4	membrane
Q7LBR1	CHMP1B	Charged multivesicular body protein 1b	2	3.5	0.03	2.3	membrane
Q6ZMP0	THSD4	Thrombpondin type-1 domain-containing protein 4	2	2	0.02	2.3
P09496	CLTA	Clathrin light chain A	2	2	0.02	2.2	membrane
P46779	RPL28	60S ribomal protein L28	2	2	0.02	2.2	membrane
Q16610	ECM1	Extracellular matrix protein 1	2	4.5	0.04	2.1
Q8TC12	RDH11	Retinol dehydrogenase 11	2	3	0.03	2.1	membrane
P25788	PSMA3	Proteasome subunit alpha type-3	2	3	0.03	2.1
P05109	S100A8	Protein S100-A8	2	2.5	0.02	2.1	membrane
